# Supplementary material for: Deciphering the molecular mechanisms of FET fusion oncoprotein–DNA hollow co-condensates
Source: Nat Commun. 2025 Nov 7;16:9823. doi: 10.1038/s41467-025-65069-4 (PMC12594852; doi:10.1038/s41467-025-65069-4)
Supplement: Supplementary file 11 — Source data [file 41467_2025_65069_MOESM11_ESM.zip]

Archive with 58 entries (48 files):
- Source_Data_20250927/
- __MACOSX/._Source_Data_20250927
- Source_Data_20250927/Supplementary_Fig_13/
- __MACOSX/Source_Data_20250927/._Supplementary_Fig_13
- Source_Data_20250927/Source Data Checklist.pdf
- __MACOSX/Source_Data_20250927/._Source Data Checklist.pdf
- Source_Data_20250927/Fig_5/
- __MACOSX/Source_Data_20250927/._Fig_5
- Source_Data_20250927/Fig_2/
- __MACOSX/Source_Data_20250927/._Fig_2
- Source_Data_20250927/.DS_Store
- __MACOSX/Source_Data_20250927/._.DS_Store
- Source_Data_20250927/Fig_3/
- __MACOSX/Source_Data_20250927/._Fig_3
- Source_Data_20250927/Fig_4/
- __MACOSX/Source_Data_20250927/._Fig_4
- Source_Data_20250927/Fig_1/
- __MACOSX/Source_Data_20250927/._Fig_1
- Source_Data_20250927/Supplementary_Fig_3/
- __MACOSX/Source_Data_20250927/._Supplementary_Fig_3
- Source_Data_20250927/Supplementary_Fig_2/
- __MACOSX/Source_Data_20250927/._Supplementary_Fig_2
- Source_Data_20250927/Supplementary_Fig_5/
- __MACOSX/Source_Data_20250927/._Supplementary_Fig_5
- Source_Data_20250927/Supplementary_Fig_13/Supplementary_Fig_13.xlsx
- __MACOSX/Source_Data_20250927/Supplementary_Fig_13/._Supplementary_Fig_13.xlsx
- Source_Data_20250927/Fig_5/Fig_5d_iv.csv
- __MACOSX/Source_Data_20250927/Fig_5/._Fig_5d_iv.csv
- Source_Data_20250927/Fig_5/Fig_5c_i_ii.xlsx
- __MACOSX/Source_Data_20250927/Fig_5/._Fig_5c_i_ii.xlsx
- Source_Data_20250927/Fig_2/Fig_2a_v_vi_vii.xlsx
- __MACOSX/Source_Data_20250927/Fig_2/._Fig_2a_v_vi_vii.xlsx
- Source_Data_20250927/Fig_2/Fig_2b_ii.xlsx
- __MACOSX/Source_Data_20250927/Fig_2/._Fig_2b_ii.xlsx
- Source_Data_20250927/Fig_2/~$Fig_2a_v_vi_vii.xlsx
- __MACOSX/Source_Data_20250927/Fig_2/._~$Fig_2a_v_vi_vii.xlsx
- Source_Data_20250927/Fig_2/Fig_2c.xlsx
- __MACOSX/Source_Data_20250927/Fig_2/._Fig_2c.xlsx
- Source_Data_20250927/Fig_3/Fig_3d.xlsx
- __MACOSX/Source_Data_20250927/Fig_3/._Fig_3d.xlsx
- Source_Data_20250927/Fig_3/Fig_3a_ii_b_ii.xlsx
- __MACOSX/Source_Data_20250927/Fig_3/._Fig_3a_ii_b_ii.xlsx
- Source_Data_20250927/Fig_3/Fig_3f_ii.xlsx
- __MACOSX/Source_Data_20250927/Fig_3/._Fig_3f_ii.xlsx
- Source_Data_20250927/Fig_3/Fig_3g_ii.xlsx
- __MACOSX/Source_Data_20250927/Fig_3/._Fig_3g_ii.xlsx
- Source_Data_20250927/Fig_4/Fig_4_b_e.xlsx
- __MACOSX/Source_Data_20250927/Fig_4/._Fig_4_b_e.xlsx
- Source_Data_20250927/Fig_1/Fig_1b_ii_v.xlsx
- __MACOSX/Source_Data_20250927/Fig_1/._Fig_1b_ii_v.xlsx
- Source_Data_20250927/Supplementary_Fig_3/Supplementary_Fig_3b_ii.xlsx
- __MACOSX/Source_Data_20250927/Supplementary_Fig_3/._Supplementary_Fig_3b_ii.xlsx
- Source_Data_20250927/Supplementary_Fig_2/Supplementary_Fig_2b.xlsx
- __MACOSX/Source_Data_20250927/Supplementary_Fig_2/._Supplementary_Fig_2b.xlsx
- Source_Data_20250927/Supplementary_Fig_5/Supplementary_Fig_5a.xlsx
- __MACOSX/Source_Data_20250927/Supplementary_Fig_5/._Supplementary_Fig_5a.xlsx
- Source_Data_20250927/Supplementary_Fig_5/Supplementary_Fig_5b.xlsx
- __MACOSX/Source_Data_20250927/Supplementary_Fig_5/._Supplementary_Fig_5b.xlsx
