# Supplementary material for: Deciphering the molecular mechanisms of FET fusion oncoprotein–DNA hollow co-condensates
Source: Nat Commun. 2025 Nov 7;16:9823. doi: 10.1038/s41467-025-65069-4 (PMC12594852; doi:10.1038/s41467-025-65069-4)
Supplement: Supplementary file 11 — Source data [file 41467_2025_65069_MOESM11_ESM.zip › Source_Data_20250927/Supplementary_Fig_13/Supplementary_Fig_13.xlsx]

## Sheet: Sheet1
	4x	0x			1xUAS
-4.60206	15.348	15.543		-1	13.316									4x							1xUAS
	16.082	16.105			12.809
	15.379	16.668			13.355									-4.60206		15.603	0.4151				-1		13.16	0.3046
-4.30103	15.199	14.223		-1.30103	15.035
	15.137	14.426			14.871
	14.371	15.238			15.887									-4.30103		14.9023	0.4612				-1.30103		15.2643	0.5454
-4.12494	13.824	14.723		-1.52288	15.324
	13.754	14.793			15.207
	14.879	14.738			15.691									-4.12494		14.1523	0.6303				-1.52288		15.4073	0.2525
-4	13.152	13.785		-1.60206	16.277
	14.09	13.738			16.551
	14.59	13.691			22.527									-4		13.944	0.73				-1.60206		18.4517	3.532
-3.90309	13.699	13.77		-1.69897	16.449
	14.215	13.676			16.645
	14.316	13.91			16.801									-3.90309		14.0767	0.3309				-1.69897		16.6317	0.1764
														0X
														-4.60206		16.1053	0.5625
														-4.30103		14.629	0.5371
														-4.12494		14.7513	0.0369
														-4		13.738	0.047
														-3.90309		13.7853	0.1178
