# Supplementary material for: Deciphering the molecular mechanisms of FET fusion oncoprotein–DNA hollow co-condensates
Source: Nat Commun. 2025 Nov 7;16:9823. doi: 10.1038/s41467-025-65069-4 (PMC12594852; doi:10.1038/s41467-025-65069-4)
Supplement: Supplementary file 11 — Source data [file 41467_2025_65069_MOESM11_ESM.zip › Source_Data_20250927/Fig_5/Fig_5d_iv.csv]

no SFG	add SFG
61.312	12.531		Fig. 5d(iv)
57.6	11.094
90.026	9.188
61.167	9.759
67.03	12.626
58.385	11.295
67.159	11.609
69.077	11.833
61.238	13.824
64.864	10.529
62.118	9.784
57.857	10.357
	10.827
	10.868
	9.367
	9.654
	13.574
	12.525
	11.324
	12.118
	9.1
	9.75
	11
	11.03
	15.646
	9.28
	9.714
	9.4
	10.889
	10.222
	9.976
	13.091
	10.958
	9.857
	16.824
	12.944
	10.429
	9.263
	9.2
	11.177
	16.907
	9.839
	9.857
	9.786
	14.781
	11.333
	12.865
	9.214
	12.038
	14.571
	17.785
	11.267
	17.549
	9.484
	12.117
	14.169
	11.513
	23.582
	13.415
	13.263
	24.917
	10
	17.121
	11.181
	10.229
	10.67
	10.75
	8.933
	10.116
	9.929
	18.973
	10.516
	10.455
	15.194
	10.224
	10.889
	9.934
	11.087
	11.348
	18.519
	14.158
	12.607
	12.458
	18.834
	11.565
	10.682
	13.314
	11.29
	11.136
	18.348
	10.308
	9.928
	10.365
	10.167
	14.52
	12.725
	11.106
	10.568
	13.52
	16.41
	14.567
	10.31
	13.141
	9.267
	13.879
	19.263
	10
	10.889
	10.528
	11.937
	15.517
	10.071
	14.455
	14.721
	12
	10.199
	14.864
	22.061
	10.2
	21.667
	10.714
	9.5
	12.468
	10.447
	10.239
	10.133
	10.054
	10.8
	10.683
	15.54
	10.296
	10.75
	16.352
	11.231
	10.261
	9.87
	16.802
	9.944
	10.366
	9.9
	15.957
	11.432
	13.397
	12.436
	10.182
	19.97
	12.078
	11.123
	11.345
	13.375
	14.775
	15.679
	10.464
	10.579
	9.214
	9
	15.145
	9.368
	10.338
	13.79
	11.902
	18.891
	16.987
	10.626
	17.614
	17.206
	18.718
	9.837
	10.917
	10.964
	12.152
	10.412
	8.455
	10.643
	9.784
	12
	10.672
	14.491
	11.92
	10.875
	15.377
	17.96
	10.509
	10
	11.338
	14.537
	10.5
	10.35
	8.8
	8.846
	14.066
	9.364
	10.6
	9.435
	15.732
	9.476
	16.13
	13.618
	10.727
	11.333
	9.8
	13.691
	12.286
	10.096
	12.607
	10.024
	13.378
	12.63
	10.083
	16.2
	15.208
	9.6
	10.381
	20.591
	16.524
	10.918
	13.037
