# Supplementary material for: Deciphering the molecular mechanisms of FET fusion oncoprotein–DNA hollow co-condensates
Source: Nat Commun. 2025 Nov 7;16:9823. doi: 10.1038/s41467-025-65069-4 (PMC12594852; doi:10.1038/s41467-025-65069-4)
Supplement: Supplementary file 11 — Source data [file 41467_2025_65069_MOESM11_ESM.zip › Source_Data_20250927/Fig_5/Fig_5c_i_ii.xlsx]

## Sheet: Sheet1
4xGGAA		Control DNA		1xUAS								Fig. 5c(i)						Fig. 5c(ii)
shell	droplet	shell	droplet	shell	droplet							FUSERG+FUSGal4						FUSERG(9YS)+FUSGal4
0.0200357	0.00612343	0.736684	0.324556	0.000166227	5.72901e-05							Shell						droplet
0.0177014	0.00588066	0.897306	0.294196	0.000123518	4.16511e-05
0.0181017	0.00644911	0.899369	0.372129	0.000227384	6.22941e-05							10	0.98					10	0.994
												10	0.982					10	0.994
												10	0.982					10	0.994
0.98	0.994	0.263	0.675	0.9998	0.9999
0.982	0.994	0.103	0.706	0.9999	1							20	0.9998					20	0.9999
0.982	0.994	0.101	0.628	0.9998	0.9999							20	0.9999					20	1
												20	0.9998					20	0.9999
												30	0.263					30	0.675
												30	0.103					30	0.706
												30	0.101					30	0.628
												10	0.9813	0.0012				10	0.994	1.3597e-16
												20	0.9998	5.7735e-05				20	0.9999	5.7735e-05
												30	0.1557	0.093				30	0.6697	0.0393
