# Supplementary material for: Deciphering the molecular mechanisms of FET fusion oncoprotein–DNA hollow co-condensates
Source: Nat Commun. 2025 Nov 7;16:9823. doi: 10.1038/s41467-025-65069-4 (PMC12594852; doi:10.1038/s41467-025-65069-4)
Supplement: Supplementary file 11 — Source data [file 41467_2025_65069_MOESM11_ESM.zip › Source_Data_20250927/Fig_2/Fig_2a_v_vi_vii.xlsx]

## Sheet: Sheet1
									Fig. 2a(v), (vi), and (vii)
										0		30		90
									Distance_(µm)	GFP	647	GFP	647	GFP	647
									0	0.011765	0.007843	0.04222	0.043137	0.047913	0.04406
									0.11364	0.023694	0.010616	0.04222	0.045396	0.058732	0.04406
									0.22727	0.022008	0.011478	0.04222	0.045471	0.061142	0.04406
									0.34091	0.023184	0.015816	0.041708	0.052451	0.04803	0.047269
									0.45454	0.023125	0.021204	0.04222	0.049337	0.058882	0.048187
									0.56818	0.027984	0.027016	0.040187	0.054902	0.057702	0.054484
									0.68181	0.038392	0.035251	0.038812	0.0592	0.055691	0.058747
									0.79545	0.046753	0.053847	0.04222	0.066761	0.066178	0.060856
									0.90908	0.058467	0.076404	0.042416	0.083322	0.078826	0.078645
									1.02272	0.092965	0.124765	0.051656	0.105455	0.092221	0.101417
									1.13635	0.170553	0.203663	0.048388	0.131557	0.12526	0.158773
									1.24999	0.327529	0.390067	0.056009	0.180988	0.236376	0.295172
									1.36362	0.762447	0.732788	0.073076	0.280137	0.500657	0.543702
									1.47726	1	1	0.11569	0.504357	0.74265	0.826664
									1.59089	1	1	0.252884	0.93198	0.843796	0.940811
									1.70453	1	1	0.501068	1	0.916421	0.966821
									1.81817	1	1	0.749574	1	0.972063	0.93508
									1.9318	1	0.999925	0.908244	1	0.943229	0.887749
									2.04544	1	0.978929	0.951868	1	0.89716	0.826251
									2.15907	1	0.847506	0.985113	1	0.843464	0.723443
									2.27271	1	0.664231	0.963809	1	0.707733	0.622056
									2.38634	1	0.515514	0.92435	1	0.51475	0.537222
									2.49998	1	0.428953	0.880642	1	0.394741	0.458163
									2.61361	1	0.362808	0.743234	1	0.373252	0.415174
									2.72725	1	0.29769	0.631822	1	0.385884	0.407654
									2.84088	1	0.268439	0.562702	1	0.387728	0.403696
									2.95452	1	0.249502	0.637894	1	0.391534	0.381627
									3.06815	1	0.226082	0.755291	1	0.402885	0.365886
									3.18179	1	0.226357	0.710599	1	0.390006	0.344062
									3.29542	1	0.219118	0.656661	0.956522	0.349471	0.330522
									3.40906	1	0.228949	0.626261	0.927922	0.350551	0.337796
									3.5227	1	0.229494	0.631835	0.95049	0.383308	0.337796
									3.63633	1	0.244376	0.649323	0.982125	0.453458	0.357694
									3.74997	1	0.266729	0.694265	0.999329	0.477723	0.370486
									3.8636	1	0.291345	0.74102	1	0.525802	0.389911
									3.97724	1	0.341361	0.782265	1	0.558492	0.441551
									4.09087	1	0.389114	0.843231	1	0.610028	0.507649
									4.20451	1	0.45302	0.872985	1	0.679197	0.580747
									4.31814	1	0.524788	0.918999	1	0.742916	0.65574
									4.43178	1	0.643557	0.978945	1	0.802662	0.743646
									4.54541	1	0.784682	1	1	0.926775	0.873153
									4.65905	1	0.933345	0.972197	1	0.971565	0.961243
									4.77268	1	0.997965	0.882537	1	0.991491	1
									4.88632	1	1	0.702599	1	1	0.997173
									4.99995	1	1	0.49165	1	0.905719	0.952623
									5.11359	1	0.998557	0.254092	0.849196	0.810092	0.869837
									5.22722	0.954404	0.858725	0.112849	0.43202	0.66906	0.746826
									5.34086	0.594416	0.509875	0.0813	0.244882	0.428977	0.505204
									5.4545	0.255282	0.222702	0.062649	0.175275	0.221652	0.285407
									5.56813	0.121455	0.127565	0.056293	0.132027	0.111349	0.140832
									5.68177	0.073725	0.080408	0.055362	0.10598	0.081916	0.076857
									5.7954	0.049569	0.052824	0.043695	0.081216	0.072511	0.066679
									5.90904	0.033694	0.039847	0.04222	0.074192	0.063885	0.058747
									6.02267	0.032388	0.027757	0.04222	0.064161	0.063885	0.054009
									6.13631	0.028145	0.019608	0.04222	0.056439	0.063452	0.04406
									6.24994	0.017788	0.018902	0.04222	0.043243	0.060561	0.04406
									6.36358	0.018004	0.013788	0.04222	0.041188	0.048944	0.04406
									6.47721	0.019608	0.011765	0.034001	0.036875	0.050755	0.04406
									6.59085	0.019643	0.011765	0.039031	0.033192	0.059031	0.04406
									6.70448	0.022318	0.011647	0.04222	0.033353	0.059996	0.04406
									6.81812	0.018976	0.008855	0.04222	0.031043	0.050656	0.04406
									6.93175	0.015463	0.007843	0.037522	0.032878	0.047913	0.04406
									7.04539	0.0134	0.007843	0.041048	0.035294	0.047913	0.04406
