# Supplementary material for: Deciphering the molecular mechanisms of FET fusion oncoprotein–DNA hollow co-condensates
Source: Nat Commun. 2025 Nov 7;16:9823. doi: 10.1038/s41467-025-65069-4 (PMC12594852; doi:10.1038/s41467-025-65069-4)
Supplement: Supplementary file 11 — Source data [file 41467_2025_65069_MOESM11_ESM.zip › Source_Data_20250927/Fig_2/Fig_2b_ii.xlsx]

## Sheet: Sheet1
						Fig. b(ii)
						Distance(mm)	488nm	647nm
						0	0.051839	0
						0.11364	0.049137	0
						0.22727	0.054875	0
						0.34091	0.065173	0
						0.45454	0.089239	0
						0.56818	0.226275	0
						0.68181	0.50449	0.129283
						0.79545	0.880369	0.385077
						0.90908	0.992114	0.897861
						1.02272	1	1
						1.13635	1	1
						1.24999	1	1
						1.36362	1	1
						1.47726	1	1
						1.59089	0.997698	1
						1.70453	0.960886	0.939409
						1.81817	0.716345	0.456409
						1.9318	0.350341	0.112638
						2.04544	0.148769	0
						2.15907	0.080949	0
						2.27271	0.058914	0
						2.38634	0.061847	0
						2.49998	0.05478	0
