# Supplementary material for: Deciphering the molecular mechanisms of FET fusion oncoprotein–DNA hollow co-condensates
Source: Nat Commun. 2025 Nov 7;16:9823. doi: 10.1038/s41467-025-65069-4 (PMC12594852; doi:10.1038/s41467-025-65069-4)
Supplement: Supplementary file 11 — Source data [file 41467_2025_65069_MOESM11_ESM.zip › Source_Data_20250927/Fig_2/Fig_2c.xlsx]

## Sheet: Fig_2c
										Fig. 2c
										4xGGAA	4xGGAA	4xGGAA	0xGGAA	0xGGAA	0xGGAA	10YS	10YS	10YS
										0	30	90	0	30	90	0	30	90
										63.036	53.4	71.357	11.778	6	2.458	52.627	52.933	63.462
										61.448	40.737	92.57	11	6	2.364	57.592	63.017	64.265
										58.416	47	102.816	12.15	6.25	2	58.202	63.278	68.415
										59.316	46	78.1	11.727	6	2.5	54.475	64.981	74.672
										60.915	43.333	87.562	14.614	6	2.538	59.469	61.9	61.95
										61.664	63.962	79.543	12.75	6.918	2.15	54.291	69.068	75.169
										59.612	48.923	82.651	11.667	6.125	2	56.36	64.825	76.264
										60.405	41	89.825	11	7.473	2.231	63.964	59.707	70.512
										61.09	77.056	81.93	12	6	2.304	62.389	65.279	80.833
										58.944	39	83.648	12.333	6.545	2	66.231	63.195	77.034
										62.76	61.6	91.828	11.375	6.821	2	52.87	44.386	66.435
										64.505	40.071	94.065	13.688	6	2	63.9	71.704	72.756
										55.987	47.5	84.141	14.429	6.281	2	57.745	66.333	70.304
										66.251	48	72.588	13.292	6.72	2	67.935	61.882	52.636
										60.43	60.875	92.945	12.125	6	2	57.671	61.659	85.862
										60.733	40.333	84.151	11.333	6	2	75.8	50.148	70.522
										63.099	78.735	94.692	11	6.727	2	60.767	59.513	73.961
										61.365	41.5	84.962	12.448	6.667	2	76.295	56.875	58.49
										61.478	49.333	81.594	12.5	6	2	53.532	65.07	70.95
										62.854	42.632	85.529	16.551	7.227	2	55.7	61.25	63.286
										56.973	104.647	102.164	11.25	6	2	74.123	56.648	69.585
										63.4	61.633	93.173	11.9	7.157	2	57.316	70.391	73.825
										60.882	40.957	73.9	12.636	6	2	56.667	64.925	69.667
										65.336	39.857	100.864	11.222	6	2	68.033	65.647	71.506
										58.756	54.571	110.895	11.941	7.8	2	79.962	66.702	82.459
										64.093	41.8	84.289	12.692	6.24	2	73.266	68.06	70.317
										66.777	40.6	92.69	12.067	8.764	2	62.96	74.205	75.264
										64.384	64.818	99.511	11.462	6	2	71.4	59.729	66.146
										63.067	39.5	92.652	11.143	8.195	2	67.941	70.72	77.842
										65.235	42.111	99.89	11.364	6.062	2	69.73	62.22	74.367
										62.533	70.607	97.166	11	6	2	69.053	66.163	60.639
										62.724	44.875	99.119	12	7.464	2	73.765	62.174	85.357
										58.168	49.75	72.636	14.059	6.537	2	68.228	68.639	66.733
										64.1	61.467	74.714	11.6	8.689	2	50.458	63.578	81.718
										65.551	55.857	71.143	11.2	7.448	2	58.372	54.787	71.882
										59.354	72.98	77.577	14.524	6	2.789	66.694	56.341	71.681
										65.493	62.6	71.286	11.222	6	2.286	69.456	65.022	79.769
										67.337	39.917	121.106	11.375	6.464	2.494	62.809	65.732	71.535
										66.28	39.6	87.215	13.842	7.08	2	72.18	63.362	66.957
										67.932	39	87.62	11	7.277	2	79.438	62.238	62.532
										62	39	100.648	12.684	6	2	59.775	58.641	75.043
										64.262	46.8	82.833	13.143	6.679	2	76.79	65.4	69.702
										65.384	63.7	100.826	11	6.931	2	57.5	77.734	66.261
										63.327	47	101.37	11.286	6	2	65.904	72.979	66.81
										63.398	40.938	93.145	12.294	6	2	75.532	58.766	69.872
										64.585	44	98.566	11.333	6	2	71.703	77.487	68.442
										61.469	51.821	91.062	12.765	6.435	2	63.889	73.6	86.667
										60.467	40.5	75.769	11.4	7.643	2	67.348		77.812
										63.12	42.955	85.163	11.5	6.237	2.037	85.277		67.273
										59.353	42	77.056	11.375	9.115	2	58.889		83.487
										61.368	114.926	98.855	12.529	6.68	2	64.644		73.846
										65.989	68.15	84.939	11.375	6	2	77.2		84.614
										64.206	41	90.973	12	6	2	62.333		79.054
										63.882	40.286	107.479	11	6.053	2	58.902
										63.593	40.312	96.752	12.6	6	2	57.936
										66.061	39	87.643	13.9	6	2	77.416
										61.446	39.889	78.581	12.455	6	2	66.905
										63.412	42	102.805	13.222	6	2	63.119
										68.097	39	94.435	11.833		2	68.59
										61.687	70.692	109.267	11		2	57.5
										62.953	57.045	107.045	11.143		2	58.825
										63.664	57.6	97.791	12.364		2	62.729
										59.542	57.889	85.96	11		2	71.277
										63.6	79.071	117.445	11.545		2	64.49
										62.913	43	107.681	11.25		2	63.185
										61.115	40.333	100.914	14.5		2	65.339
										63.173	56.333	75.654	11		2	66.268
										65.774	49.357	91.117	11		2	58.293
										65.319	56.5	104.96	12.304		2	65
										66.803	40.6	105.382	11		2	62.727
										62.428	121.442	102.52	11.5		2	67.32
										69.95	40.167	71.583	12.429		2	82.744
										57.464	40.75	89.926	12.952		2.047	71.174
										66.953	52.625	89.223	11		2	62.556
										68.345	52	80.659	11		2	59.103
										62.8	39	82.462	11.091		2	81.907
										65.493	107.125	68	11		2	69
										67.489	47.327	100.3	12.464		2.116
										68.062	39	94.307	12.308		2
										67.398	39	78.185	11		2
										62.312	87.107	100.537	11		2
										69.355	56.367	96.608	13.4		2
										59.218		72.077	11.167		2
										68.053		109.413	12.889		2
										64.564		73.615	12.25		2
										64.122		112.145	13.138		2
										64.518		91.208	12.476		2
										60.227		89.536	15.037		2
										69.572		77.185	12.571		2
										63.042		78.438	11		2
										66.567		70.167	13.655		2
										71.483		75.364	14.553		2.083
										68.697		87.506	11		3.556
										66.858		89.729	11		2
										68.916		76.588	13.292		2
										63.71		68	12		2
										64.655		89.632	11.2		2.133
										69.158		111.412	12.682		2
										66.209		74.143	12.636		2
										63.052		93.645	11.5		2
										62.582		92.617	12.72		2
										65.845		107.83	12.887		2.125
										71.27		98.775	11.455		2
										68.904		93.182	11.3		2
										61.745		72	11.143		2
										60.967		100.062	11		2
										66.483		91.74	15.764		2
										68.491		94.914	11.947		2
										69.265		73.267	12.826		2.46
										59.028		94.656	12		2.717
										67.543		105.31	11.25		2
										65.966		80.452	12.364		2.75
										61.542		73.5	11		2
										66.488		69.667	11.444
										64.408		83.078	11.818
										66.471		87.697	11
										64.034		91.291	11
										68.106		87.265	13.333
										65.068		68	12
										66.769		90.026	11.333
										62.63		91.595	12
										68.535		89.861	11.857
										62.604		70	13.087
										65.83		97.255	11.545
										67.29		75.818	11.125
										66.745		81.136	11
										59.837		88.541	11.167
										67.867		105.52	13.207
										66.305		84.167	11
										65.633		100.942	11
										62.016		97.809	11.25
										64.179		78.531	15.053
										58.27		68.5	11.6
										63.628		97.835	11.5
										63.438		72.533	11.2
										62.022		81.857	13.837
										65.258		70.429	11.125
										68.617		109.6	12.045
										66.739		106.205	11
										67.61		73.833	11.167
										63.43		73.9	12.211
										68.663		87.389	12.364
										65.866		96.085	11
										65.979		68	13.385
										60.733		99.922	11.077
										71.724		82.929	12.3
										65.126		96.64	11
										65.34		77.613	11
										61.958		80.486	13.286
										68.992		81.256	11
										75.388		80.4	11.692
										61.894		73.368	11.143
										66.119		69	14.545
										65.598		109.025	11
										61.633		71.714	11
										68.381		77.083
										64.182		71.8
										67.393		70.5
										65.389		109.311
										71.655		85.493
										68.333		88.138
										67.541		74.048
										65.661		85.095
										61.386		79.237
										68.442		71
										61.364		82.333
										66.585		94.25
										67.732		101.842
										71.599		74.053
										71.51		74.65
										67.017		81.239
										69.754		74.318
										63.729		82.333
										66.893		74.364
										65.373		96.876
										65.791		80.474
										66.762		90
										67.105		71.364
										66.615		82.633
										63.168		74.118
										71.273		69.167
										64.952		90.747
										65.675		97.418
										60.692		87.077
										67.959		73.8
										64		81
										71.182		83.308
										65.95		90.812
										74.145		90.16
										65.28		71.4
										70.539		68
										69.127		90.848
										70.904		74.357
										60.9		92.149
										64.01		70.833
										67.935		83.35
										64.543		94.404
										70.403		85.614
										72.403		76.037
										66.641		106.915
										71.808		93.523
										70.357		68
										60.547		88.656
										67.679		112.513
										61.301		87.483
										66.964		102.864
										64.042		85.843
										66.224		89.338
										64.966		93.172
										64		82.163
										63.486		108.103
										64.278		90.259
										68.537		92.385
										70.966		96.614
										67.651		72
										66.983		77.028
										64.789		100.841
										66.669		85.333
										67.088		74.333
										64.429		69.8
										66.14		81.281
										68.738		85.655
										64.993		104.94
										69.253		86.614
										68.624		92.191
										62.953		75.917
										62.286		95.347
										64.443		81.077
										61.743		72
										59.964		86.826
										70.189		96.235
										66.581		82.083
										69.813		80.511
										67.602		74.625
										67.167		68.333
										63.899		100.45
										62.762		68.75
										67.488		87.292
										65.205		105.838
										73.171		86.432
										68.395		95.783
										62.671		76.621
										65.023		102.677
										63.658		75.6
										68.646		92.25
										67.347		98.763
										70.668		115.185
										72.677		80.263
										70.94		93.8
										64.479		80.5
										64.306		70
										65.039		106.184
										66.162		81.667
										68.168		80.093
										74.261		74.25
										63.513		85.714
										65.953		111.222
										67.489		99.549
										71.402		75.864
										71.657		91.224
										66.12		76.69
										63.099		86.444
										66.092		91.203
										64.489		95.233
										63.227		103.55
										64.106		87.966
										68.215		85.405
										66.468		88.056
										63.772		82.611
										71.233		78.625
										63.945		87.169
										61.561		76.902
										69.134		75.25
										59.506		88.048
										66.681		93.035
										63.865		94.708
										68.93		94.667
										71.175		107.24
										65.558		77.531
										67.971		106.442
										67.537		107.66
										65.66		104.992
										69.492		72.111
										66.067		85.019
										67.44		99.494
										70.882		86.543
										69.888		73.55
										69.289
										69.291
										66.105
										59.468
										67.638
										64.971
										68.457
										66.858
										69.32
										64.646
										60.205
										67.672
										57.784
										65.636
										64.125
