# Supplementary material for: Deciphering the molecular mechanisms of FET fusion oncoprotein–DNA hollow co-condensates
Source: Nat Commun. 2025 Nov 7;16:9823. doi: 10.1038/s41467-025-65069-4 (PMC12594852; doi:10.1038/s41467-025-65069-4)
Supplement: Supplementary file 11 — Source data [file 41467_2025_65069_MOESM11_ESM.zip › Source_Data_20250927/Fig_3/Fig_3d.xlsx]

## Sheet: Fig_3d
Fig. 3d	5SFE-4xGGAA+RNA		5SFE-0xGGAA+RNA		5SFE+RNA
	0min	30min	0min	30min	0min	30min
1	80.761	49.317	82	13.874	28.073	19.625
2	85.377	52.224	112.709	13	27.581	18.722
3	92.111	51.561	86.592	14.97	22.25	19.49
4	81.361	49.667	126.608	14.073	28.462	17.585
5	82.696	48.615	105.385	14.471	27.984	18.87
6	82.492	55.974	127.105	14.197	28.267	21.746
7	79.848	54.146	116.468	14.219	27.759	19.317
8	86.016	52.889	127.473	15.848	26.879	21.235
9	85.071	48.776	156.533	15.826	20.339	24.5
10	86.553	56.488	101.69	15.101	24.023
11	74.929	49.548	123.007	12.859
12	85.256	56.69	84	16
13	75.32	50.716	88.612	13.699
14	85.386	53.542	79.444	14.315
15	75.088	53.41	137.312	15.348
16	86.719	60.5	91.714	25.945
17	82.512	57.596	85.237	15.81
18	74.778	56.24	91.5	26.484
19	85	56.062	107.181	13.857
20	75.6	54.61	92.805	14.965
21	76.209	59.438	94.278	14.845
22	81.705	51.971	81.926	18.435
23	82.896	54.682	81.043	14.707
24	86.297	57.035	135.926
25	84.02	52.646	100.133
26	72.927	55	103.454
27	88.553	56.853	108.08
28	88.174	55.463	95.73
29	76.5	56.31	79.5
30	75.567	53.288	91.781
31	84.808	56.692	138.852
32	77.903	59.941	136.759
33	74.641	57.343	123
34	82.949	56.978	132.528
35	80.353	56.043	86.622
36	75.667	54.554	94.986
37	72.83	56.227	79.911
38	79.278	53.061	129.678
39	76.554	58.358	108.734
40	71.678	59.881	95.088
41	71.25	54.515	96.33
42	77.769	54.757	87.988
43	73.312	55.707	84.733
44	79.043	53.544	95.919
45	78.673	55.901	121.906
46	72.232	50.79	77.824
47	84.137	53.338	84.744
48	73.074	54.854	110.153
49	76.068	58.837	94.159
50	82.035	48.245	78.586
51	72.06	58.943	95.43
52	75.536	56.321	113.55
53	75.958	54.833	103.743
54	68.854	52.36	85.672
55	73.561	59.731
56	70.089	54.661
57	73.333	52.246
58	80.098	55.044
59	71.375	50.373
60	74.551	56.055
61	79.867	51.904
62	73.488	55.819
63	69.327	54.056
64	77.054	51.183
65	74.37	53.685
66		54.642
67		50.208
68		54.093
69		70.542
