# Supplementary material for: Deciphering the molecular mechanisms of FET fusion oncoprotein–DNA hollow co-condensates
Source: Nat Commun. 2025 Nov 7;16:9823. doi: 10.1038/s41467-025-65069-4 (PMC12594852; doi:10.1038/s41467-025-65069-4)
Supplement: Supplementary file 11 — Source data [file 41467_2025_65069_MOESM11_ESM.zip › Source_Data_20250927/Fig_3/Fig_3a_ii_b_ii.xlsx]

## Sheet: Fig_3a_ii_b_ii
	Fig. 3a(ii)		Fig. 3b(ii)
	SFE-4xGGAA+RNA30min		SFE-0xGGAA+RNA30min
Distance_(um)	425nm	647nm	425nm	647nm
0	0.0858935	0.222499	0.0329943	0.38379
0.11364	0.145732	0.232193	0.0401278	0.399336
0.22727	0.236329	0.280843	0.0481615	0.430073
0.34091	0.417341	0.336211	0.10058	0.547484
0.45454	0.725766	0.458702	0.192964	0.673202
0.56818	0.931639	0.542679	0.426644	0.817656
0.68181	0.892584	0.671992	0.695336	0.815266
0.79545	0.704871	0.726807	0.790664	0.831849
0.90908	0.409818	0.827713	0.916739	0.857141
1.02272	0.285597	0.855241	0.90654	0.856078
1.13635	0.247065	0.942237	0.921552	0.836151
1.24999	0.205501	1	0.918066	0.82514
1.36362	0.204849	0.966747	0.948414	0.940191
1.47726	0.191206	0.989169	0.88897	0.970957
1.59089	0.191613	0.857901	0.981719	1
1.70453	0.250769	0.884839	1	0.913546
1.81817	0.282455	0.8857	0.97372	0.871162
1.9318	0.339634	0.723398	0.992623	0.856841
2.04544	0.398499	0.563016	0.89498	0.810224
2.15907	0.490361	0.435365	0.952407	0.811905
2.27271	0.735182	0.377895	0.832477	0.675863
2.38634	0.937195	0.329905	0.68004	0.546213
2.49998	1	0.244311	0.44192	0.375933
2.61361	0.723869	0.219646	0.224117	0.34306
2.72725	0.349191	0.209885	0.0760458	0.365959
2.84088	0.0923081	0.190042	0.0406286	0.394057
2.95452	0.0541521	0.229688	0.0498873	0.381406
3.06815	0.0416644	0.217949	0.0490684	0.379663
