# Supplementary material for: Deciphering the molecular mechanisms of FET fusion oncoprotein–DNA hollow co-condensates
Source: Nat Commun. 2025 Nov 7;16:9823. doi: 10.1038/s41467-025-65069-4 (PMC12594852; doi:10.1038/s41467-025-65069-4)
Supplement: Supplementary file 11 — Source data [file 41467_2025_65069_MOESM11_ESM.zip › Source_Data_20250927/Fig_3/Fig_3f_ii.xlsx]

## Sheet: Fig_3f_ii
				Fig. 3f(ii)
				Case	0	1	2	3	4	5	6	7	8	9	10	11	12	13	14	15	16	17	18	19	20	21
				Stack0000	1	36.9231	43.3988	49.0437	56.9202	64.9839	72.7477	73.6618	85.2544	88.2232	89.5249	89.935	89.352	85.0391	79.0956	73.0714	61.7828	50.8993	39.4896	29.6	21.1674	12.9189
				Stack0001	2	14.5923	25.0115	34.3199	43.1116	52.3246	58.626	65.8148	69.4409	71.4423	72.2031	69.8613	69.892	66.7979	62.1729	54.5438	49.994	43.3333	38.058	34.3889	29.6127	25.8729
				Stack0002	3	17.4844	20.4773	22.8966	27.6129	31.6471	33.4397	37.2264	41.3819	42.2609	42.5128	40.7561	41.8253	39.679	36.6429	33.58	30.4086	26.0153	21.5134	15.9021	8.90135	5.20455
				Stack0003	4	34.0278	34.2097	37.6029	44.7826	48.7	53.7358	53.0729	55.3878	54.3879	52.161	51.9364	50.75	48.6389	47.8333	44.8188	41.1987	36.9329	31.1627	25.4691	19.0179	10.8776
				Stack0004	5	6.29091	9.58654	15.0417	22.4381	31.4368	37.8833	42.8936	47.4643	49.3643	50.954	53.7687	55.5822	55.4357	56.0395	55.0347	51.5703	46.4091	41.3644	33.9052	21.8842	27.9796
				Stack0005	6	91.1644	88.0955	101.437	113.218	117.831	116.156	117.046	117.902	108.55	116.786	110.259	107.859	100.061	98.8889	89.749	81.4846	73.674	60.8699	46.1846	24.7506	14.0189
				Stack0006	7	44.3951	57.9271	68.4467	80.3241	85.067	90.2559	98.7178	99.4843	100.44	105.508	112.703	112.8	113.84	118.047	111.275	107.931	94.2976	78.8793	67.0833	55.6667	43.9722
				Stack0007	8	46.7571	57.5395	68.8571	76.5438	83.2976	89.5941	91.6556	91.8705	93.4462	96.4019	87.8914	90.0607	87.0085	82.5689	76.0969	69.9421	63.5267	54.459	42.6105	27.555	12.4585
				Stack0008	9	21.204	38.756	48.8172	58.1729	64.9648	70.4451	77.4326	81.1028	81.8273	85.375	93.1301	92.8524	93.8068	94.5347	92.6867	85.5615	74.5125	64.911	54.4929	46.1933	37.4843
				Stack0009	10	29.7971	32.2885	39.8	46.1914	51.0102	55.6568	57.8786	58.8724	59.9108	59.2991	56.3233	58.313	57.0731	55.9806	53.9234	54.2403	47.5517	40.5712	31.4867	20.5164	12.9462
				Stack0010	11	23.4836	37.7708	44.8681	50.9172	54.7791	57.5909	60.005	62.88	63.6626	57.9048	62.9864	66.7435	62.6157	61.0541	55.9398	58.8488	46.7	40.8981	36.0833	36.883	27.3491
				Stack0011	12	48.8857	55.0147	63.2977	71.2905	80.9412	83.2922	79.8086	85.8313	84.9286	83.9663	82.5699	80.0394	77.1481	74.0047	69.0192	62.0705	54.4511	46.9391	39.6623	31.28	29.1389
				Stack0012	13	20.6798	27.8211	36.5519	44.0045	50.5658	56.7874	61.7573	65.1476	68.4205	70.6809	69.3571	69.9286	69.3506	66.3063	64.2945	59.0071	56.28	51.9275	48.0431	22.7318	45.1765
				Stack0013	14	38.6875	45.5507	52.141	59.8242	66.642	62.75	61.2135	60.7427	60.3622	60.3333	57.4907	56.6422	55.925	51.9315	51.3333	47.6357	40.772	32.6793	24.3125	14.1837	8.24351
				Stack0014	15	57.9286	71.3956	83.1862	96.6677	99.2184	101.399	98.9358	97.8577	96.3904	96.139	93.2293	92.4515	91.96	89.3736	85.6844	81.277	75.0405	66.6809	56.941	43.6683	24.985
				Stack0015	16	27.7548	37.6548	46.0267	51.8723	55.8121	58.1082	58.7237	59.9338	62.7681	65.561	67.7393	69.2071	68.8169	71.1405	73.2148	73.2655	70.0171	62.025	52.6514	41.7361	30.8382
				Stack0016	17	60.0938	65.9433	78.2407	83.0111	88.4484	91.1016	90.82	89.1572	88.3231	86.4388	84.7517	84.0584	81.543	76.78	83.1265	74.1035	65.4298	69.5576	51.1611	38.3244	15.175
				Stack0017	18	17.8042	28.7695	38.0667	48.2049	52.8744	58.4773	62.1558	63.0426	64.6457	67.1818	69.3553	68.8902	68.9599	69.3559	69.0517	75.5097	63.4067	56.1056	48.2062	47.2892	27.3506
				Stack0018	19	45.4847	53.5893	64.4278	78.1682	82.5318	85.0833	83.3704	83.2059	82.0404	81.8163	82.7931	83.6051	84.3007	79.3435	81.947	76.6136	71.8734	62.1687	54.6306	32.4202	20.1829
				Stack0019	20	79.9821	90.0625	99.9819	109.469	114.939	119.774	122.826	120.454	116.763	114.957	109.17	110.798	101.705	107.124	91.7748	92.6349	76.041	69.447	52.93	37.3599	16.6258
				Stack0020	21	51.4872	54.5942	60.6026	67.619	71.275	72.6747	72.8196	71.8389	69.4737	70.1333	64.0312	67.5144	64.5545	62.2336	58.2348	51.1807	44.8034	37.6992	27.7444	17.7474	8.97761
				Stack0021	22	67.3675	84.8608	86.7944	107.96	110.5	125.365	118.461	125.821	115.984	119.419	109.754	115.737	104.532	110.454	96.6159	105.358	87.3311	89.5162	68.0298	51.9371	24.732
				Stack0022	23	50.8977	62.1223	75.0795	88.1074	105.62	101.268	99.0515	98.4193	96.7045	97.2649	94.3923	95.0455	90.3867	87.3217	88.9727	80.8779	68.4433	53.4936	41.7331	27.3164	11.9094
				Stack0023	24	82.7286	84.1173	89.0213	95.1477	100.471	99.9368	102.105	103.214	104.618	103.762	98.6033	100.015	99.8664	96.25	89.6786	81.94	72.7766	63.2801	48.3868	28.3036	10.2012
				Stack0024	25	78.9982	57.7266	64.6056	73.0903	78.9638	83.6375	83.3563	86.9195	84.4714	87.1378	83.766	81.2363	77.4574	74.0874	68.1888	65.6356	58.634	50.1204	39.3043	39.4	6.1814
				Stack0025	26	75.2679	63.6562	77.4722	79.4444	84.5942	91.9936	89.6585	84.5482	87.0432	80.1531	76.8462	79.75	68.3495	61.2143	68.119	51.9815	45.6729	50.3362	29.9167	22.3379	2.16154
				Stack0026	27	66.8996	61.6781	67.1937	75.1609	83.0643	95.8418	88.4734	89.2727	88.8429	85.8932	90.1724	81.3509	76.6205	73.066	65.6789	60.7544	49.5207	36.3235	25.8702	20.1429	4.8324
				Stack0027	28	58.5312	64.7135	75.4464	79.0479	84.404	83.9505	85.0812	83.4808	81.7727	82.0629	77.1604	77.1929	75.1976	70.3205	64.944	57.26	49.1192	38.6701	28.1489	16.9763	7.50316
				Stack0028	29	80.0345	81.5	88.0102	93.4255	98.9886	100.681	102.805	105.596	105.554	105.401	104.077	106.873	101.682	94.2978	88.3373	88.3769	73.5833	64.8267	51.578	33.9183	15.5065
				Stack0029	30	66.544	58.7475	62.7237	68.2135	73.1261	76.717	78.3583	79.6855	80.8504	80.714	78.1457	77.9676	79	77.2345	74.689	68.2862	58.5466	50.8782	42.2736	27.3308	13
				Stack0030	31	71.6474	76.6875	82.9213	87.994	92.5585	96.7172	99.4341	101.955	100.241	104.306	98.9579	96.3478	90.5084	84.2821	75.5469	62.5226	50.1306	37.248	25.6923	14.1199	7.64894
				Stack0031	32	71.3226	91.7477	109.569	113.857	112.367	108.175	106.458	99.8834	93.8151	93.0798	91.9632	85.808	83.1675	82.4729	80.1858	74.2273	70.0704	60.75	50.4838	38.7383	23.1687
				Stack0032	33	64.809	67.125	79.5798	77.4394	82.6099	89.2222	87.9649	86.5677	87.9091	85.845	82.2857	81.2265	77.7891	78.3684	68.8881	59.64	48.9	40.6122	28.4504	16.7644	8.53797
				Stack0033	34	65.5686	69.9828	75.4783	84.88	89.9214	97.0479	100.306	103.747	104.271	101.549	100.557	98.0905	93.4806	89.8908	84.5746	78	68.7028	59.0244	47.0088	30.4125	16.2252
				Stack0034	35	74.8988	72.7606	97.5404	93.2105	99.7339	108.984	104.436	103.565	102.167	103.253	100.913	92.8711	91.2654	87.5882	81.5213	69.2624	58.8591	40.2847	33.2654	18.4575	6.98235
				Stack0035	36	99.7927	102.794	116.068	123.627	131.349	133.288	138.362	135.145	138.075	136.179	135.519	127.26	123.565	114.89	108.266	98.3533	88.2752	73.4539	59.2702	60.7821	30.3623
