# Supplementary material for: Deciphering the molecular mechanisms of FET fusion oncoprotein–DNA hollow co-condensates
Source: Nat Commun. 2025 Nov 7;16:9823. doi: 10.1038/s41467-025-65069-4 (PMC12594852; doi:10.1038/s41467-025-65069-4)
Supplement: Supplementary file 11 — Source data [file 41467_2025_65069_MOESM11_ESM.zip › Source_Data_20250927/Fig_3/Fig_3g_ii.xlsx]

## Sheet: Fig_3g_ii
		Fig. g(ii)
		Case	1	2	3	4	5	6	7	8	9	10	11	12	13	14	15	16	17	18	19	20	21
		1	9.597	10.7052	11.0707	11.2669	11.3593	11.1958	10.6026	9.98778	9.761	9.01691	8.88963	8.33133	8.10462	8.23448	8.41571	7.59193	6.83386	6.69871	7.15149	9.4015	5.57622
		2	4.77572	4.99686	4.86253	6.83001	12.4228	12.39	10.4247	9.20388	9.51045	10.401	11.9993	12.9158	14.1756	15.1411	15.736	15.633	16.2141	14.4826	12.9308	11.4001	9.87469
		3	10.2234	13.2409	15.6657	15.8866	15.2562	14.2873	13.7509	13.4405	13.6607	13.3588	12.4125	11.9857	11.1523	10.5779	10.3967	13.4101	19.0423	21.1585	12.691	6.72278	6.15702
		4	7.48043	13.7265	24.3618	23.1753	19.6469	14.0814	11.464	11.1128	11.0277	10.7119	10.3516	10.6859	10.4651	10.5618	10.5853	10.1396	8.83363	7.98835	7.32002	6.85998	6.63428
		5	10.4629	10.5513	11.9066	12.772	12.4182	11.9901	12.446	12.6937	13.2348	14.4144	14.5134	14.5727	13.8518	12.7197	11.9933	12.6472	17.1503	27.2128	27.7341	8.10955	5.85145
		6	7.47314	9.09972	9.57435	9.95272	10.7278	10.2045	10.1242	10.1886	10.0162	9.83324	9.8779	9.6631	10.0307	10.6861	10.8393	12.0702	13.3318	17.7449	18.265	9.28682	6.40638
		7	8.95221	35.5472	38.9481	23.7525	15.5513	12.4756	11.883	11.3921	11.5099	11.0283	10.6229	10.3543	9.63608	9.16584	9.05889	8.72312	9.20198	8.94013	7.90719	7.16464	7.31038
		8	9.63004	14.5484	12.595	11.1354	10.3873	10.541	10.8703	10.6593	10.3262	10.2326	10.7619	11.3799	12.1721	12.7779	14.15	15.4084	16.6133	22.8938	28.802	13.4134	6.70945
		10	9.48391	20.6707	27.6422	24.7653	18.0872	13.3005	11.4903	11.7934	12.917	13.6886	14.4188	14.8569	14.4684	14.3184	13.9874	13.952	13.1851	12.0696	10.3882	9.33905	9.01983
		11	9.10341	12.5627	14.273	15.0237	14.3341	12.6349	12.9906	12.428	12.0287	12.8343	12.9727	12.8663	12.9819	12.8439	12.5998	13.3924	14.0871	13.418	13.7371	12.0654	12.4047
		12	11.3694	14.0217	15.8524	15.3626	15.8177	15.9445	15.8581	15.2871	15.3552	15.1624	13.9194	13.9179	14.0701	14.7668	15.7913	20.1866	21.1307	18.3329	19.4428	12.1088	6.13929
		13	8.94662	10.3041	11.4069	11.8187	12.2831	12.5868	12.845	12.6642	12.607	12.1415	11.8756	11.6558	11.6188	11.6754	11.434	12.2757	14.6722	18.1042	17.4236	10.4082	6.35366
