# Supplementary material for: Deciphering the molecular mechanisms of FET fusion oncoprotein–DNA hollow co-condensates
Source: Nat Commun. 2025 Nov 7;16:9823. doi: 10.1038/s41467-025-65069-4 (PMC12594852; doi:10.1038/s41467-025-65069-4)
Supplement: Supplementary file 11 — Source data [file 41467_2025_65069_MOESM11_ESM.zip › Source_Data_20250927/Fig_4/Fig_4_b_e.xlsx]

## Sheet: Sheet1
			Fig. 4b					Fig. 4e
			FUS-ERG-DNA hollow co-condensate					PRM-RNA hollow co-condensate
			x_location	Abundance					x_location	Abundance
		0	0	61.2115				0	0	9.06526
		0.1	1	68.895				0.05	1	11.9097
		0.2	2	78.1761				0.1	2	13.9562
		0.3	3	84.8088				0.15	3	14.8462
		0.4	4	85.5097				0.2	4	14.5603
		0.5	5	81.162				0.25	5	13.3945
		0.6	6	71.6424				0.3	6	12.2038
		0.7	7	57.4803				0.35	7	11.3859
		0.8	8	43.34				0.4	8	10.8796
		0.9	9	32.9104				0.45	9	10.636
		1	10	25.112				0.5	10	10.6053
								0.55	11	10.7907
								0.6	12	11.2351
								0.65	13	11.9644
								0.7	14	12.9878
								0.75	15	14.1984
								0.8	16	15.2327
								0.85	17	14.8767
								0.9	18	13.1263
								0.95	19	10.3767
								1	20	7.88305
