# Supplementary material for: Deciphering the molecular mechanisms of FET fusion oncoprotein–DNA hollow co-condensates
Source: Nat Commun. 2025 Nov 7;16:9823. doi: 10.1038/s41467-025-65069-4 (PMC12594852; doi:10.1038/s41467-025-65069-4)
Supplement: Supplementary file 11 — Source data [file 41467_2025_65069_MOESM11_ESM.zip › Source_Data_20250927/Fig_1/Fig_1b_ii_v.xlsx]

## Sheet: Intensity_distance
		Fig. 1 b(ii)					Fig. 1 b(v)
			FUSERG					FUSERG
																											FUSERG
			25bp	0XGGAA				25bp	4XGGAA
																											25bp	0XGGAA
		Distance_(µm)	488	647			Distance	488	647																			Area	Mean	r	d	Hollow ratio
		0	0.0362745	0.0260794			0	0.028041	0.044454																		1	1.149	206.596	0.604763	1.20953	0
		0.11364	0.0413804	0.0265425			0.11364	0.021788	0.044454																		2	1.382	220.589	0.663253	1.32651
		0.22727	0.0428784	0.031434			0.22727	0.028041	0.044454																		3	1.162	205.222	0.608174	1.21635
		0.34091	0.0433412	0.0361815			0.34091	0.023302	0.044454																		4	1.834	214.634	0.764055	1.52811
		0.45454	0.0470667	0.0345844			0.45454	0.032022	0.044454																		5	1.214	220.287	0.621633	1.24327
		0.56818	0.0619059	0.0510415			0.56818	0.031833	0.051863																		6	1.175	197.297	0.611567	1.22313
		0.68181	0.0864706	0.0680515			0.68181	0.030501	0.054464																		7	1.214	197.415	0.621633	1.24327
		0.79545	0.100588	0.083454			0.79545	0.029744	0.059272																		8	1.963	172.651	0.79047	1.58094
		0.90908	0.162561	0.109842			0.90908	0.041115	0.065681																		9	1.136	144.739	0.601332	1.20266
		1.02272	0.286125	0.196755			1.02272	0.034862	0.066681																		10	1.55	177.342	0.70241	1.40482
		1.13635	0.692816	0.374958			1.13635	0.049071	0.088909
		1.24999	0.987098	0.572511			1.24999	0.072751	0.111136
		1.36362	1	0.743065			1.36362	0.095303	0.177017																		FUSERG
		1.47726	1	0.84114			1.47726	0.193635	0.357435
		1.59089	1	0.896609			1.59089	0.474231	0.668015																		25bp	4XGGAA
		1.70453	1	0.927521			1.70453	0.82436	0.937142
		1.81817	1	0.953302			1.81817	0.999993	1.0669																			Area	Mean Intensity	r	d	Hollow ratio
		1.9318	1	0.995982			1.9318	0.983694	1.00002																		1	1.55	88.858	0.70241	1.40482	1
		2.04544	1	1			2.04544	0.772443	0.826413																		2	5.204	54.613	1.28704	2.57409
		2.15907	1	0.971431			2.15907	0.53789	0.613351																		3	7.967	54.655	1.59247	3.18495
		2.27271	1	0.956873			2.27271	0.300112	0.456961																		4	2.944	57.776	0.968041	1.93608
		2.38634	1	0.895566			2.38634	0.215422	0.346225																		5	9.633	57.336	1.75108	3.50216
		2.49998	1	0.82644			2.49998	0.182264	0.271334																		6	4.223	85.7	1.15941	2.31881
		2.61361	1	0.727125			2.61361	0.154034	0.240898																		7	2.944	66.741	0.968041	1.93608
		2.72725	0.974125	0.59049			2.72725	0.130543	0.210454																		8	2.402	55.032	0.874403	1.74881
		2.84088	0.768467	0.400797			2.84088	0.110081	0.187427																		9	6.211	48.162	1.40607	2.81213
		2.95452	0.424106	0.230605			2.95452	0.105152	0.186627																		10	4.106	57.182	1.14323	2.28646
		3.06815	0.250918	0.130035			3.06815	0.111595	0.172209																		11	3.047	52.585	0.98483	1.96966
		3.18179	0.149902	0.0938857			3.18179	0.091132	0.170208																		12	1.059	54.049	0.580595	1.16119
		3.29542	0.0958039	0.059221			3.29542	0.098142	0.162999																		13	2.247	77.132	0.84572	1.69144
		3.40906	0.076349	0.0415674			3.40906	0.096439	0.161199																		14	3.112	59.199	0.995279	1.99056
		3.5227	0.0538039	0.0348295			3.5227	0.086583	0.15559																		15	3.564	58.297	1.06511	2.13022
		3.63633	0.0553216	0.0379163			3.63633	0.091132	0.152189																		16	4.365	65.405	1.17874	2.35748
		3.74997	0.0550784	0.0319389			3.74997	0.097196	0.15559																		17	1.911	79.5	0.77993	1.55986
		3.8636	0.0487059	0.0294113			3.8636	0.086393	0.150582																		18	3.125	62.959	0.997356	1.99471
		3.97724	0.0470588	0.0234714			3.97724	0.095114	0.15559																		19	3.047	53.203	0.98483	1.96966
							4.09087	0.098899	0.148981																		20	1.408	66.055	0.669463	1.33893
							4.20451	0.105152	0.15559																		21	1.511	60.111	0.693517	1.38703
							4.31814	0.116144	0.15639																		22	1.872	66.007	0.77193	1.54386
							4.43178	0.085636	0.15559																		23	2.453	77.726	0.883637	1.76727
							4.54541	0.09606	0.168008																		24	7.309	78.823	1.5253	3.05059
							4.65905	0.108181	0.171408																		25	1.123	53.828	0.597881	1.19576
							4.77268	0.101935	0.167007																		26	1.743	58.77	0.744858	1.48972
							4.88632	0.107613	0.177817																		27	1.666	59.767	0.72822	1.45644
							4.99995	0.100035	0.170408																		28	4.894	75.929	1.24812	2.49624
							5.11359	0.100981	0.184226																		29	4.532	55.057	1.20107	2.40215
							5.22722	0.098142	0.185426																		30	4.907	70.2	1.24978	2.49956
							5.34086	0.125615	0.200044																		31	4.3	51.444	1.16993	2.33986
							5.4545	0.123533	0.212062																		32	5.398	62.665	1.31082	2.62163
							5.56813	0.123344	0.24009																		33	5.398	73.239	1.31082	2.62163
							5.68177	0.144564	0.275535																		34	1.743	71.378	0.744858	1.48972
							5.7954	0.182264	0.351626																		35	1.111	74	0.594678	1.18936
							5.90904	0.255016	0.479788																		36	6.314	55.384	1.41768	2.83535
							6.02267	0.424402	0.670823																		37	5.462	79.487	1.31856	2.63713
							6.13631	0.682447	0.880477																		38	1.653	58.688	0.725373	1.45075
							6.24994	0.891805	0.977195																		39	3.9	56.467	1.11419	2.22837
							6.36358	1.01458	0.933941																		40	4.984	56.865	1.25955	2.51909
							6.47721	0.841409	0.711069																		41	4.545	52.284	1.2028	2.40559
							6.59085	0.537133	0.483589																		42	3.861	71.542	1.1086	2.2172
							6.70448	0.3147	0.274135																		43	4.442	50.628	1.18909	2.37818
							6.81812	0.158016	0.151782																		44	1.937	92.22	0.785217	1.57043
							6.93175	0.086961	0.108135																		45	4.7	53.016	1.22313	2.44627
							7.04539	0.079951	0.086708																		46	2.079	72.957	0.81349	1.62698
							7.15903	0.036376	0.074091																		47	10.369	44.395	1.81674	3.63349
							7.27266	0.048503	0.059272																		48	3.512	59.581	1.05731	2.11462
							7.3863	0.041872	0.051863																		49	7.257	53.358	1.51986	3.03972
							7.49993	0.034104	0.051863																		50	4.119	55.113	1.14504	2.29008
							7.61357	0.029744	0.051863																		51	4.093	55.088	1.14142	2.28284
							7.7272	0.028041	0.047055																		52	3.629	59.943	1.07478	2.14955
							7.84084	0.028041	0.044454																		53	2.893	82.661	0.95962	1.91924
							7.95447	0.024059	0.044454																		54	2.738	51.193	0.933559	1.86712
							8.06811	0.023302	0.044454																		55	1.524	64.254	0.696494	1.39299
							8.18174	0.028041	0.044454																		56	2.763	79.659	0.937811	1.87562
							8.29538	0.028041	0.044454																		57	1.317	61.157	0.647467	1.29493
							8.40901	0.028041	0.044454																		58	2.621	75.163	0.913395	1.82679
																											59	2.828	72.42	0.948778	1.89756
																											60	8.523	47.985	1.64711	3.29421
																											61	1.085	61.952	0.587679	1.17536
																											62	3.344	67.741	1.03171	2.06342
																											63	5.385	50.424	1.30924	2.61847
																											64	5.294	52.89	1.29813	2.59625
																											65	2.053	54.975	0.808387	1.61677
																											66	3.564	73.649	1.06511	2.13022
																											67	1.847	59.608	0.766758	1.53352
																											68	2.208	67.269	0.838349	1.6767
																											69	7.438	64.698	1.5387	3.07739
																											70	2.079	59.025	0.81349	1.62698
																											71	1.265	60.622	0.634557	1.26911
																											72	4.429	61.055	1.18735	2.3747
																											73	4.778	60.359	1.23324	2.46648
																											74	5.966	87.087	1.37806	2.75611
																											75	3.667	51.204	1.08039	2.16078
																											76	15.896	38.98	2.24941	4.49882
																											77	3.809	64.834	1.10111	2.20222
																											78	3.861	95.331	1.1086	2.2172
																											79	4.016	59.241	1.13063	2.26127
																											80	2.131	55.685	0.823601	1.6472
																											81	6.444	43.495	1.4322	2.86439
																											82	9.594	57.9	1.74753	3.49506
																											83	11.66	42.699	1.92652	3.85305
																											84	2.014	52.276	0.800672	1.60134
																											85	4.713	48.838	1.22482	2.44965
																											86	1.007	62.692	0.566161	1.13232
																											87	5.075	60.532	1.27099	2.54199
																											88	2.931	80.471	0.965902	1.9318
																											89	6.392	52.418	1.42641	2.85281
																											90	3.499	79.52	1.05535	2.1107
																											91	2.324	61.65	0.860088	1.72018
																											92	5.281	49.875	1.29653	2.59306
																											93	4.171	51.916	1.15225	2.30449
																											94	1.188	60.772	0.614941	1.22988
																											95	4.003	56.829	1.1288	2.2576
																											96	5.243	53.645	1.29186	2.58372
																											97	10.64	46.552	1.84033	3.68066
																											98	1.769	56.482	0.750393	1.50079
																											99	2.35	50.022	0.864886	1.72977
																											100	1.627	61.071	0.719646	1.43929
																											101	4.829	60.596	1.23981	2.47961
																											102	2.828	62.178	0.948778	1.89756
																											103	3.202	99.319	1.00957	2.01914
																											104	2.673	71.464	0.922411	1.84482
																											105	4.093	64.927	1.14142	2.28284
																											106	1.498	53.603	0.690527	1.38105
																											107	2.221	68.442	0.840813	1.68163
																											108	3.073	48.975	0.989023	1.97805
																											109	3.009	67.455	0.97867	1.95734
																											110	1.795	49.856	0.755888	1.51178
																											111	5.152	64.351	1.2806	2.5612
																											112	3.151	61.148	1.0015	2.00299
																											113	1.123	64.908	0.597881	1.19576
																											114	6.147	47.985	1.3988	2.79761
																											115	2.931	44.775	0.965902	1.9318
																											116	9.259	47.216	1.71675	3.4335
																											117	2.402	59.21	0.874403	1.74881
																											118	5.294	53.641	1.29813	2.59625
																											119	6.224	44.336	1.40754	2.81507
																											120	2.027	59.127	0.803252	1.6065
																											121	1.847	60.119	0.766758	1.53352
																											122	2.363	51.186	0.867275	1.73455
																											123	2.441	59.138	0.881473	1.76295
																											124	5.268	57.022	1.29493	2.58987
																											125	4.171	62.068	1.15225	2.30449
																											126	4.106	64.535	1.14323	2.28646
																											127	4.713	52.964	1.22482	2.44965
																											128	1.24	56.688	0.628255	1.25651
																											129	10.02	46.157	1.78591	3.57181
																											130	2.944	55.535	0.968041	1.93608
																											131	1.408	59.092	0.669463	1.33893
																											132	5.281	51.68	1.29653	2.59306
																											133	2.337	82.652	0.862491	1.72498
																											134	2.712	61.038	0.929116	1.85823
																											135	6.147	69.431	1.3988	2.79761
																											136	1.795	76.662	0.755888	1.51178
																											137	2.944	88.408	0.968041	1.93608
