# Supplementary material for: Deciphering the molecular mechanisms of FET fusion oncoprotein–DNA hollow co-condensates
Source: Nat Commun. 2025 Nov 7;16:9823. doi: 10.1038/s41467-025-65069-4 (PMC12594852; doi:10.1038/s41467-025-65069-4)
Supplement: Supplementary file 11 — Source data [file 41467_2025_65069_MOESM11_ESM.zip › Source_Data_20250927/Supplementary_Fig_3/Supplementary_Fig_3b_ii.xlsx]

## Sheet: Sheet1
			Supplementary Fig. 3b(ii)
			Time (s)	5 μM GFP-FUS-ERG only												Time (s)			5 μM GFP-FUS-ERG + 0.6 μM 25-bp 4×GGAA DNA
			0	3.07e-07	-3.5e-07	7.4e-07	-2.9e-07	-2e-07	-3.7e-07	2.72e-07	6.29e-07	4.38e-07	3.6e-07			0	-6.1e-07	4.83e-07	2.74e-07	8.29e-07	9.09e-07
			30	0.215229	0.219319	0.223597	0.214838	0.235531	0.216134	0.247133	0.215907	0.184701	0.181492			30	0.065072	0.082543	0.084774	0.099655	0.144967
			60	0.328316	0.331299	0.337076	0.316898	0.332626	0.307273	0.332161	0.304409	0.279904	0.28209			60	0.099998	0.105986	0.150475	0.14794	0.18388
			90	0.387961	0.411072	0.408812	0.381834	0.387825	0.376097	0.400735	0.378237	0.337424	0.34597			90	0.141844	0.145471	0.195202	0.182687	0.236842
			120	0.417095	0.45967	0.45872	0.43085	0.426541	0.413191	0.44719	0.415052	0.39067	0.375403			120	0.183427	0.194223	0.226295	0.220521	0.286932
			150	0.452769	0.504835	0.4905	0.478996	0.488068	0.449487	0.495317	0.447469	0.425915	0.425637			150	0.222795	0.220887	0.253888	0.280759	0.30788
			180	0.507696	0.52752	0.513589	0.51325	0.493801	0.488785	0.511536	0.489324	0.443391	0.416578			180	0.242913	0.246457	0.328627	0.345242	0.356364
			210	0.536667	0.562951	0.541855	0.50149	0.521818	0.505999	0.536211	0.509659	0.470284	0.448034			210	0.30282	0.332164	0.474323	0.379153	0.354365
			240	0.552318	0.574527	0.546883	0.524509	0.540031	0.535628	0.551255	0.530248	0.481267	0.46042			240	0.313901	0.336625	0.495646	0.416452	0.438941
			270	0.545152	0.613721	0.591046	0.554308	0.551187	0.562152	0.594588	0.560478	0.518325	0.48328			270	0.310435	0.336174	0.507952	0.414208	0.42439
			300	0.579439	0.633887	0.602846	0.567235	0.540873	0.555754	0.585014	0.576116	0.517	0.492526			300	0.362744	0.406201	0.579547	0.461795	0.454016
			330	0.586305	0.643934	0.618192	0.576166	0.593493	0.575118	0.601246	0.582275	0.53244	0.498754			330	0.399066	0.415648	0.605313	0.457776	0.471945
			360	0.59396	0.679863	0.644104	0.599398	0.621991	0.600908	0.633407	0.59967	0.54661	0.529283			360	0.412523	0.44588	0.626574	0.483435	0.515283
			390	0.605054	0.669824	0.657034	0.6119	0.619343	0.609191	0.635587	0.615728	0.558144	0.512948			390	0.385029	0.427921	0.604192	0.502654	0.555138
			420	0.624565	0.667399	0.654773	0.623509	0.630745	0.626373	0.649088	0.602891	0.563238	0.540318			420	0.39298	0.444844	0.625252	0.550898	0.537089
			450	0.618137	0.690191	0.678981	0.640087	0.652335	0.624635	0.657643	0.632802	0.561799	0.532579			450	0.426361	0.4716	0.657303	0.521038	0.519501
			480	0.629126	0.707863	0.684581	0.634763	0.666933	0.636473	0.679256	0.642395	0.576897	0.553149			480	0.455361	0.513946	0.700472	0.552113	0.592185
			510	0.654702	0.721537	0.706818	0.645187	0.676351	0.652011	0.68012	0.664041	0.582548	0.54521			510	0.424662	0.501523	0.649642	0.594147	0.590795
			540	0.649054	0.709758	0.697925	0.658296	0.67214	0.647502	0.675567	0.632304	0.603343	0.559197			540	0.457781	0.50178	0.700096	0.592802	0.617218
			570	0.657089	0.726436	0.718293	0.666332	0.701659	0.670333	0.721579	0.679271	0.629455	0.578531			570	0.510144	0.534609	0.725725	0.595717	0.554343
			600	0.691317	0.737266	0.715465	0.6659	0.679442	0.659747	0.677672	0.657834	0.604072	0.56259			600	0.454596	0.510537	0.706601	0.600537	0.628674
			630	0.682683	0.724607	0.707901	0.661773	0.699709	0.682191	0.693247	0.682263	0.629943	0.591136			630	0.487316	0.559933	0.74494	0.603517	0.60929
			660	0.671915	0.731204	0.7389	0.682051	0.725215	0.692518	0.724576	0.695758	0.621157	0.585781			660	0.504969	0.557959	0.740832	0.602328	0.646
			690	0.706258	0.75921	0.737235	0.680125	0.710198	0.691176	0.703607	0.684173	0.619957	0.557225			690	0.482421	0.556076	0.758751	0.651246	0.673685
			720	0.701936	0.734294	0.745604	0.693475	0.716324	0.678797	0.721217	0.67333	0.635572	0.576418			720	0.490742	0.552036	0.781576	0.608401	0.660551
			750	0.711894	0.755103	0.746846	0.695444	0.727272	0.703318	0.718315	0.709564	0.632539	0.61027			750	0.515816	0.573188	0.781475	0.64579	0.670016
			780	0.706761	0.75892	0.750778	0.696668	0.737505	0.712639	0.719959	0.691786	0.638587	0.59977			780	0.539109	0.595975	0.815046	0.663797	0.702493
			810	0.708002	0.751018	0.744839	0.693375	0.718584	0.700614	0.718972	0.704032	0.638977	0.590488			810	0.571783	0.615512	0.830142	0.636817	0.688841
			840	0.73062	0.763243	0.744242	0.698062	0.737041	0.687215	0.693462	0.726685	0.646303	0.578871			840	0.549277	0.613011	0.85574	0.595631	0.661351
			870	0.727537	0.774158	0.761187	0.713486	0.743986	0.679679	0.712729	0.71003	0.667135	0.606277			870	0.558293	0.61067	0.81913	0.651816	0.697568
			900	0.74058	0.764814	0.765314	0.726192	0.760562	0.709097	0.72811	0.699087	0.639448	0.599004			900	0.574758	0.620685	0.848038	0.607765	0.672674
			930	0.740184	0.765456	0.771301	0.704539	0.763759	0.7032	0.751905	0.719467	0.667156	0.600675			930	0.573989	0.623423	0.860874	0.70414	0.720954
			960	0.731508	0.770749	0.750747	0.708431	0.733955	0.712859	0.733306	0.72453	0.655497	0.579596			960	0.614986	0.674159	0.907779	0.658897	0.707009
			990	0.722796	0.770308	0.778666	0.724602	0.72998	0.734076	0.747644	0.720937	0.676419	0.593081			990	0.615142	0.668047	0.860606	0.650806	0.703055
			1020	0.761879	0.78957	0.75826	0.730626	0.744893	0.738674	0.747396	0.747028	0.672986	0.604375			1020	0.626604	0.660104	0.855816	0.680674	0.671651
			1050	0.733735	0.797056	0.787216	0.736646	0.773883	0.761372	0.761231	0.738765	0.676276	0.624541			1050	0.614171	0.669755	0.912787	0.652231	0.647859
			1080	0.735447	0.805984	0.788485	0.713983	0.742913	0.719714	0.729791	0.720583	0.666604	0.59073			1080	0.631953	0.689251	0.912626	0.683942	0.712327
			1110	0.752454	0.779582	0.766516	0.720073	0.758251	0.729523	0.734568	0.751779	0.662164	0.599392			1110	0.611385	0.702998	0.921246	0.69124	0.707572
			1140	0.730633	0.798255	0.793924	0.740188	0.793334	0.760904	0.772536	0.75503	0.681991	0.629965			1140	0.620501	0.683506	0.880781	0.721494	0.75416
			1170	0.787114	0.794571	0.797018	0.732886	0.772816	0.756531	0.759027	0.752917	0.681436	0.593835			1170	0.626101	0.702117	0.922571	0.705532	0.722226
			1200	0.753338	0.809088	0.80679	0.761962	0.784656	0.745197	0.766172	0.768187	0.679411	0.615817			1200	0.621783	0.71474	0.916109	0.673903	0.695151
			1230	0.754237	0.781143	0.802647	0.737796	0.778466	0.740747	0.74939	0.738081	0.67696	0.606175			1230	0.647931	0.752914	0.954737	0.710275	0.75282
			1260	0.747794	0.8291	0.809359	0.778697	0.790393	0.786611	0.791273	0.759365	0.699976	0.621825			1260	0.606658	0.743349	0.92842	0.760333	0.730477
			1290	0.783127	0.789959	0.777443	0.757279	0.766218	0.748305	0.746347	0.755534	0.669504	0.593814			1290	0.61454	0.758446	0.929607	0.72351	0.723526
			1320	0.804385	0.788674	0.78812	0.738325	0.766702	0.760842	0.748036	0.745435	0.691589	0.603127			1320	0.609684	0.762898	0.948483	0.726808	0.764333
			1350	0.770462	0.814918	0.794281	0.748245	0.774638	0.776296	0.762003	0.760791	0.703581	0.63574			1350	0.622258	0.78375	0.955246	0.715311	0.740492
			1380	0.78661	0.835723	0.809965	0.770986	0.818729	0.787041	0.777605	0.763885	0.706129	0.639176			1380	0.650305	0.766397	0.953793	0.723467	0.753435
			1410	0.777425	0.809512	0.798741	0.755241	0.784899	0.786981	0.757343	0.779895	0.692174	0.61303			1410	0.640846	0.756681	0.979486	0.763269	0.770023
			1440	0.801221	0.818751	0.789741	0.751355	0.784547	0.757846	0.756532	0.766234	0.700855	0.626006			1440	0.644838	0.786672	1.02223	0.745772	0.722206
			1470	0.798715	0.820878	0.808245	0.762939	0.774225	0.785782	0.761622	0.764064	0.693785	0.622673			1470	0.646628	0.783488	0.979386	0.77853	0.788153
			1500	0.794911	0.831116	0.809353	0.763606	0.768855	0.764822	0.766038	0.764404	0.68006	0.591156			1500	0.649056	0.789259	0.987406	0.723085	0.721152
			1530	0.812943	0.801761	0.810159	0.76565	0.792831	0.777513	0.762879	0.772261	0.704926	0.615578			1530	0.631996	0.816595	0.978268	0.764717	0.736914
			1560	0.770497	0.847607	0.827974	0.778997	0.826479	0.800573	0.792591	0.794558	0.707403	0.637999			1560	0.640106	0.780925	1.00333	0.804018	0.840874
			1590	0.812781	0.827202	0.833292	0.756464	0.800841	0.797415	0.80603	0.806326	0.703698	0.652111			1590	0.668228	0.827486	0.989943	0.755043	0.774032
			1620	0.809477	0.822385	0.810455	0.770965	0.824296	0.808099	0.81074	0.770917	0.728196	0.6538			1620	0.631342	0.793384	0.968913	0.761029	0.754056
			1650	0.785864	0.832809	0.827277	0.784202	0.800192	0.781649	0.799445	0.794108	0.71195	0.651217			1650	0.690937	0.832584	1.01188	0.717375	0.724458
			1680	0.789972	0.821417	0.820583	0.776771	0.791978	0.811943	0.787608	0.788859	0.702497	0.641301			1680	0.651871	0.809568	1.0201	0.803819	0.825129
			1710	0.792802	0.826455	0.821204	0.751249	0.790733	0.789697	0.776484	0.771096	0.716846	0.618748			1710	0.63135	0.82277	0.985458	0.768729	0.767949
			1740	0.803506	0.806917	0.820766	0.763979	0.781109	0.786703	0.780875	0.784274	0.70055	0.618387			1740	0.635608	0.843595	1.03392	0.816306	0.792735
			1770	0.805619	0.811895	0.816557	0.761057	0.789256	0.772564	0.758015	0.773078	0.696051	0.626376			1770	0.650085	0.81066	1.04034	0.832941	0.81144
