# Supplementary material for: Deciphering the molecular mechanisms of FET fusion oncoprotein–DNA hollow co-condensates
Source: Nat Commun. 2025 Nov 7;16:9823. doi: 10.1038/s41467-025-65069-4 (PMC12594852; doi:10.1038/s41467-025-65069-4)
Supplement: Supplementary file 11 — Source data [file 41467_2025_65069_MOESM11_ESM.zip › Source_Data_20250927/Supplementary_Fig_2/Supplementary_Fig_2b.xlsx]

## Sheet: Sheet1
															Supplementary Fig. 2b
															FUS-ERG	no DNA							FUS-ERG	25-bp	0XGGAA							FUS-ERG	306-bp	0XGGAA
															Area	Mean Intensity	r	d(um)	Hollow ratio				Area	Mean	r	d	Hollow ratio					Area	Mean	r	d	Hollow ratio
														1	1.085	215.726	0.587679	1.17536	0			1	1.149	206.596	0.604763	1.20953	0				1	4.984	191.668	1.25955	2.51909	1
														2	1.059	232.268	0.580595	1.16119				2	1.382	220.589	0.663253	1.32651					2	3.422	174.913	1.04367	2.08735
														3	1.562	226.512	0.705124	1.41025				3	1.162	205.222	0.608174	1.21635					3	3.9	174.268	1.11419	2.22837
														4	1.55	231.058	0.70241	1.40482				4	1.834	214.634	0.764055	1.52811					4	3.112	144.203	0.995279	1.99056
														5	1.343	228.308	0.653827	1.30765				5	1.214	220.287	0.621633	1.24327					5	5.591	173.353	1.33404	2.66809
														6	1.963	237.191	0.79047	1.58094				6	1.175	197.297	0.611567	1.22313					6	3.487	171.811	1.05354	2.10708
														7	1.395	227.444	0.666365	1.33273				7	1.214	197.415	0.621633	1.24327					7	5.656	187.354	1.34178	2.68355
														8	1.485	234.009	0.687525	1.37505				8	1.963	172.651	0.79047	1.58094					8	4.623	158.69	1.21307	2.42615
														9	1.524	230.356	0.696494	1.39299				9	1.136	144.739	0.601332	1.20266					9	2.828	167.635	0.948778	1.89756
														10	1.033	225.775	0.573423	1.14685				10	1.55	177.342	0.70241	1.40482					10	3.771	163.993	1.0956	2.19121
														11	1.149	226.292	0.604763	1.20953													11	2.441	190.847	0.881473	1.76295
														12	2.002	234.413	0.798283	1.59657													12	2.118	201.512	0.821085	1.64217
														13	3.035	236.728	0.982889	1.96578													13	4.481	193.827	1.1943	2.3886
														14	1.214	226.702	0.621633	1.24327													14	2.75	166.437	0.935603	1.87121
														15	1.175	229.582	0.611567	1.22313													15	1.679	153.131	0.731056	1.46211
														16	1.485	230.53	0.687525	1.37505													16	3.099	163.363	0.993198	1.9864
														17	1.188	221.967	0.614941	1.22988													17	5.243	194.044	1.29186	2.58372
														18	1.872	232.007	0.77193	1.54386													18	1.614	158.544	0.716765	1.43353
														19	1.343	227.452	0.653827	1.30765													19	1.885	144.849	0.774606	1.54921
														20	2.027	237.248	0.803252	1.6065													20	2.479	197.37	0.888307	1.77661
														21	2.738	236.764	0.933559	1.86712													21	4.597	182.449	1.20966	2.41931
														22	1.046	221.321	0.57702	1.15404													22	2.88	170.61	0.957461	1.91492
														23	1.278	227	0.637809	1.27562													23	2.402	171.871	0.874403	1.74881
														24	2.492	237.14	0.890634	1.78127													24	1.808	148.214	0.75862	1.51724
														25	1.601	230.444	0.713873	1.42775													25	1.072	125.024	0.584147	1.16829
														26	1.162	227.633	0.608174	1.21635													26	1.55	137.483	0.70241	1.40482
														27	1.847	234.455	0.766758	1.53352													27	1.356	156.219	0.656984	1.31397
														28	1.821	234.113	0.761342	1.52268													28	8.251	198.942	1.62061	3.24122
														29	1.278	229.121	0.637809	1.27562													29	1.55	130.175	0.70241	1.40482
														30	1.911	231.236	0.77993	1.55986													30	3.009	172.386	0.97867	1.95734
														31	1.007	220.359	0.566161	1.13232													31	1.485	149.565	0.687525	1.37505
														32	1.898	235.673	0.777272	1.55454													32	1.614	143.776	0.716765	1.43353
														33	1.253	219.835	0.63154	1.26308													33	4.378	177.257	1.18049	2.36098
														34	2.105	235.123	0.818561	1.63712													34	2.002	171.723	0.798283	1.59657
														35	2.712	237.029	0.929116	1.85823													35	3.448	190.618	1.04763	2.09526
														36	1.24	224.292	0.628255	1.25651													36	4.261	174.697	1.16461	2.32922
														37	2.247	235.121	0.84572	1.69144													37	9.349	194.432	1.72507	3.45015
														38	1.175	230.011	0.611567	1.22313													38	4.881	194.013	1.24646	2.49293
														39	1.769	226.212	0.750393	1.50079													39	3.616	156.357	1.07285	2.1457
														40	1.795	224.978	0.755888	1.51178													40	3.035	163.098	0.982889	1.96578
														41	2.299	237.466	0.85545	1.7109													41	2.557	173.929	0.902174	1.80435
														42	2.402	234.763	0.874403	1.74881													42	5.165	170.87	1.28221	2.56443
														43	1.821	234.397	0.761342	1.52268													43	2.26	166.291	0.848163	1.69633
														44	2.002	234.206	0.798283	1.59657													44	1.382	120.991	0.663253	1.32651
														45	1.395	225.935	0.666365	1.33273													45	3.951	172.052	1.12145	2.24289
														46	1.033	225.275	0.573423	1.14685													46	3.758	168.409	1.09371	2.18743
														47	1.498	236.405	0.690527	1.38105													47	3.706	169.226	1.08612	2.17224
														48	1.408	228.413	0.669463	1.33893													48	1.253	116.433	0.63154	1.26308
														49	2.699	236.512	0.926886	1.85377													49	4.455	183.188	1.19083	2.38166
														50	2.531	236.724	0.897576	1.79515													50	2.479	177.255	0.888307	1.77661
														51	1.73	228.985	0.742076	1.48415													51	1.588	162.35	0.710968	1.42194
														52	1.911	217.649	0.77993	1.55986													52	2.518	140.979	0.895268	1.79054
														53	1.227	223.789	0.624953	1.24991													53	2.002	166.484	0.798283	1.59657
														54	1.446	226.518	0.678437	1.35687													54	2.725	170.607	0.93134	1.86268
														55	2.441	233.561	0.881473	1.76295													55	3.035	159.953	0.982889	1.96578
														56	1.446	224.098	0.678437	1.35687													56	2.466	203.99	0.885975	1.77195
														57	2.002	234.174	0.798283	1.59657													57	1.123	126.046	0.597881	1.19576
														58	1.459	231.142	0.681479	1.36296													58	2.828	146.306	0.948778	1.89756
														59	1.098	221.118	0.591189	1.18238													59	1.343	132.635	0.653827	1.30765
														60	1.511	235.974	0.693517	1.38703													60	2.389	165.324	0.872033	1.74407
														61	1.989	234.909	0.795687	1.59137													61	2.893	191.996	0.95962	1.91924
														62	1.201	214.366	0.618296	1.23659													62	4.352	162.739	1.17698	2.35396
														63	1.201	222.677	0.618296	1.23659													63	3.977	182.578	1.12513	2.25026
														64	2.789	237.431	0.942213	1.88443													64	3.835	178.902	1.10486	2.20972
														65	1.382	225.636	0.663253	1.32651													65	4.21	171.577	1.15762	2.31524
														66	1.369	224.792	0.660126	1.32025													66	1.562	131.851	0.705124	1.41025
														67	1.472	225.842	0.684509	1.36902													67	2.04	148.342	0.805824	1.61165
														68	1.317	229.225	0.647467	1.29493													68	1.149	137.697	0.604763	1.20953
														69	1.459	222.106	0.681479	1.36296													69	2.815	158.367	0.946595	1.89319
																															70	2.505	184.268	0.892954	1.78591
																															71	1.64	133.457	0.722515	1.44503
																															72	3.564	178.793	1.06511	2.13022
																															73	2.725	159.095	0.93134	1.86268
																															74	3.809	178.525	1.10111	2.20222
																															75	2.376	172.886	0.869658	1.73932
																															76	4.416	173.787	1.1856	2.37121
																															77	4.494	184.546	1.19603	2.39206
																															78	1.692	156.931	0.73388	1.46776
																															79	3.435	179.733	1.04566	2.09131
																															80	3.667	179.236	1.08039	2.16078
																															81	1.291	171.09	0.641045	1.28209
																															82	3.228	174.5	1.01366	2.02732
																															83	1.33	137.039	0.650655	1.30131
																															84	5.23	172.499	1.29026	2.58051
																															85	1.162	139.2	0.608174	1.21635
																															86	2.673	174.362	0.922411	1.84482
																															87	2.299	171.792	0.85545	1.7109
																															88	4.868	191.716	1.2448	2.4896
																															89	2.905	162.356	0.961608	1.92322
																															90	3.913	181.848	1.11604	2.23208
																															91	3.809	190.251	1.10111	2.20222
																															92	4.287	179.687	1.16816	2.33632
																															93	2.583	141.545	0.906749	1.8135
																															94	1.717	156.805	0.739282	1.47856
																															95	1.963	139.987	0.79047	1.58094
																															96	2.57	173.859	0.904465	1.80893
																															97	3.409	185.004	1.04169	2.08338
																															98	1.885	158.192	0.774606	1.54921
																															99	2.518	169.205	0.895268	1.79054
																															100	2.195	159.959	0.835877	1.67175
																															101	2.144	147.675	0.826109	1.65222
																															102	2.621	170.039	0.913395	1.82679
																															103	3.9	188.805	1.11419	2.22837
																															104	2.673	178.155	0.922411	1.84482
																															105	2.002	171.671	0.798283	1.59657
