# Supplementary material for: Deciphering the molecular mechanisms of FET fusion oncoprotein–DNA hollow co-condensates
Source: Nat Commun. 2025 Nov 7;16:9823. doi: 10.1038/s41467-025-65069-4 (PMC12594852; doi:10.1038/s41467-025-65069-4)
Supplement: Supplementary file 11 — Source data [file 41467_2025_65069_MOESM11_ESM.zip › Source_Data_20250927/Supplementary_Fig_5/Supplementary_Fig_5a.xlsx]

## Sheet: Sheet1
			wt	9ys	9ra					wt	9ra
Position:	4	Score:	0.338	0.338	0.338				4	0.338	0.338		Supplementary Fig. 5a
Position:	5	Score:	0.337	0.337	0.337				5	0.337	0.337
Position:	6	Score:	0.306	0.306	0.306				6	0.306	0.306
Position:	7	Score:	0.273	0.273	0.273				7	0.273	0.273
Position:	8	Score:	0.306	0.306	0.306				8	0.306	0.306
Position:	9	Score:	0.333	0.333	0.333				9	0.333	0.333
Position:	10	Score:	0.344	0.344	0.344				10	0.344	0.344
Position:	11	Score:	0.375	0.375	0.375				11	0.375	0.375
Position:	12	Score:	0.402	0.402	0.402				12	0.402	0.402
Position:	13	Score:	0.426	0.426	0.426				13	0.426	0.426
Position:	14	Score:	0.395	0.395	0.395				14	0.395	0.395
Position:	15	Score:	0.36	0.36	0.36				15	0.36	0.36
Position:	16	Score:	0.384	0.384	0.384				16	0.384	0.384
Position:	17	Score:	0.389	0.389	0.389				17	0.389	0.389
Position:	18	Score:	0.362	0.362	0.362				18	0.362	0.362
Position:	19	Score:	0.362	0.362	0.362				19	0.362	0.362
Position:	20	Score:	0.323	0.323	0.323				20	0.323	0.323
Position:	21	Score:	0.33	0.33	0.33				21	0.33	0.33
Position:	22	Score:	0.306	0.306	0.306				22	0.306	0.306
Position:	23	Score:	0.272	0.272	0.272				23	0.272	0.272
Position:	24	Score:	0.305	0.305	0.305				24	0.305	0.305
Position:	25	Score:	0.315	0.315	0.315				25	0.315	0.315
Position:	26	Score:	0.277	0.277	0.277				26	0.277	0.277
Position:	27	Score:	0.3	0.3	0.3				27	0.3	0.3
Position:	28	Score:	0.289	0.289	0.289				28	0.289	0.289
Position:	29	Score:	0.3	0.3	0.3				29	0.3	0.3
Position:	30	Score:	0.267	0.267	0.267				30	0.267	0.267
Position:	31	Score:	0.267	0.267	0.267				31	0.267	0.267
Position:	32	Score:	0.3	0.3	0.3				32	0.3	0.3
Position:	33	Score:	0.294	0.294	0.294				33	0.294	0.294
Position:	34	Score:	0.294	0.294	0.294				34	0.294	0.294
Position:	35	Score:	0.332	0.332	0.332				35	0.332	0.332
Position:	36	Score:	0.336	0.336	0.336				36	0.336	0.336
Position:	37	Score:	0.342	0.342	0.342				37	0.342	0.342
Position:	38	Score:	0.304	0.304	0.304				38	0.304	0.304
Position:	39	Score:	0.337	0.337	0.337				39	0.337	0.337
Position:	40	Score:	0.372	0.372	0.372				40	0.372	0.372
Position:	41	Score:	0.338	0.338	0.338				41	0.338	0.338
Position:	42	Score:	0.346	0.346	0.346				42	0.346	0.346
Position:	43	Score:	0.346	0.346	0.346				43	0.346	0.346
Position:	44	Score:	0.346	0.346	0.346				44	0.346	0.346
Position:	45	Score:	0.346	0.346	0.346				45	0.346	0.346
Position:	46	Score:	0.351	0.351	0.351				46	0.351	0.351
Position:	47	Score:	0.351	0.351	0.351				47	0.351	0.351
Position:	48	Score:	0.351	0.351	0.351				48	0.351	0.351
Position:	49	Score:	0.349	0.349	0.349				49	0.349	0.349
Position:	50	Score:	0.377	0.377	0.377				50	0.377	0.377
Position:	51	Score:	0.375	0.375	0.375				51	0.375	0.375
Position:	52	Score:	0.375	0.375	0.375				52	0.375	0.375
Position:	53	Score:	0.364	0.364	0.364				53	0.364	0.364
Position:	54	Score:	0.375	0.375	0.375				54	0.375	0.375
Position:	55	Score:	0.337	0.337	0.337				55	0.337	0.337
Position:	56	Score:	0.37	0.37	0.37				56	0.37	0.37
Position:	57	Score:	0.337	0.337	0.337				57	0.337	0.337
Position:	58	Score:	0.304	0.304	0.304				58	0.304	0.304
Position:	59	Score:	0.311	0.311	0.311				59	0.311	0.311
Position:	60	Score:	0.316	0.316	0.316				60	0.316	0.316
Position:	61	Score:	0.31	0.31	0.31				61	0.31	0.31
Position:	62	Score:	0.321	0.321	0.321				62	0.321	0.321
Position:	63	Score:	0.317	0.317	0.317				63	0.317	0.317
Position:	64	Score:	0.317	0.317	0.317				64	0.317	0.317
Position:	65	Score:	0.317	0.317	0.317				65	0.317	0.317
Position:	66	Score:	0.352	0.352	0.352				66	0.352	0.352
Position:	67	Score:	0.375	0.375	0.375				67	0.375	0.375
Position:	68	Score:	0.341	0.341	0.341				68	0.341	0.341
Position:	69	Score:	0.341	0.341	0.341				69	0.341	0.341
Position:	70	Score:	0.341	0.341	0.341				70	0.341	0.341
Position:	71	Score:	0.341	0.341	0.341				71	0.341	0.341
Position:	72	Score:	0.34	0.34	0.34				72	0.34	0.34
Position:	73	Score:	0.374	0.374	0.374				73	0.374	0.374
Position:	74	Score:	0.379	0.379	0.379				74	0.379	0.379
Position:	75	Score:	0.383	0.383	0.383				75	0.383	0.383
Position:	76	Score:	0.386	0.386	0.386				76	0.386	0.386
Position:	77	Score:	0.425	0.425	0.425				77	0.425	0.425
Position:	78	Score:	0.42	0.42	0.42				78	0.42	0.42
Position:	79	Score:	0.426	0.426	0.426				79	0.426	0.426
Position:	80	Score:	0.388	0.388	0.388				80	0.388	0.388
Position:	81	Score:	0.388	0.388	0.388				81	0.388	0.388
Position:	82	Score:	0.386	0.386	0.386				82	0.386	0.386
Position:	83	Score:	0.348	0.348	0.348				83	0.348	0.348
Position:	84	Score:	0.343	0.343	0.343				84	0.343	0.343
Position:	85	Score:	0.349	0.349	0.349				85	0.349	0.349
Position:	86	Score:	0.338	0.338	0.338				86	0.338	0.338
Position:	87	Score:	0.343	0.343	0.343				87	0.343	0.343
Position:	88	Score:	0.31	0.31	0.31				88	0.31	0.31
Position:	89	Score:	0.31	0.31	0.31				89	0.31	0.31
Position:	90	Score:	0.31	0.31	0.31				90	0.31	0.31
Position:	91	Score:	0.31	0.31	0.31				91	0.31	0.31
Position:	92	Score:	0.337	0.337	0.337				92	0.337	0.337
Position:	93	Score:	0.327	0.327	0.327				93	0.327	0.327
Position:	94	Score:	0.332	0.332	0.332				94	0.332	0.332
Position:	95	Score:	0.332	0.332	0.332				95	0.332	0.332
Position:	96	Score:	0.332	0.332	0.332				96	0.332	0.332
Position:	97	Score:	0.332	0.332	0.332				97	0.332	0.332
Position:	98	Score:	0.332	0.332	0.332				98	0.332	0.332
Position:	99	Score:	0.322	0.322	0.322				99	0.322	0.322
Position:	100	Score:	0.354	0.354	0.354				100	0.354	0.354
Position:	101	Score:	0.351	0.351	0.351				101	0.351	0.351
Position:	102	Score:	0.36	0.36	0.36				102	0.36	0.36
Position:	103	Score:	0.356	0.356	0.356				103	0.356	0.356
Position:	104	Score:	0.363	0.363	0.363				104	0.363	0.363
Position:	105	Score:	0.358	0.358	0.358				105	0.358	0.358
Position:	106	Score:	0.396	0.396	0.396				106	0.396	0.396
Position:	107	Score:	0.43	0.43	0.43				107	0.43	0.43
Position:	108	Score:	0.433	0.433	0.433				108	0.433	0.433
Position:	109	Score:	0.406	0.406	0.406				109	0.406	0.406
Position:	110	Score:	0.416	0.416	0.416				110	0.416	0.416
Position:	111	Score:	0.416	0.416	0.416				111	0.416	0.416
Position:	112	Score:	0.416	0.416	0.416				112	0.416	0.416
Position:	113	Score:	0.381	0.381	0.381				113	0.381	0.381
Position:	114	Score:	0.381	0.381	0.381				114	0.381	0.381
Position:	115	Score:	0.377	0.377	0.377				115	0.377	0.377
Position:	116	Score:	0.377	0.377	0.377				116	0.377	0.377
Position:	117	Score:	0.377	0.377	0.377				117	0.377	0.377
Position:	118	Score:	0.377	0.377	0.377				118	0.377	0.377
Position:	119	Score:	0.343	0.343	0.343				119	0.343	0.343
Position:	120	Score:	0.333	0.333	0.333				120	0.333	0.333
Position:	121	Score:	0.3	0.3	0.3				121	0.3	0.3
Position:	122	Score:	0.333	0.333	0.333				122	0.333	0.333
Position:	123	Score:	0.338	0.338	0.338				123	0.338	0.338
Position:	124	Score:	0.338	0.338	0.338				124	0.338	0.338
Position:	125	Score:	0.332	0.338	0.332				125	0.332	0.332
Position:	126	Score:	0.338	0.344	0.338				126	0.338	0.338
Position:	127	Score:	0.3	0.306	0.3				127	0.3	0.3
Position:	128	Score:	0.3	0.306	0.3				128	0.3	0.3
Position:	129	Score:	0.3	0.306	0.3				129	0.3	0.3
Position:	130	Score:	0.333	0.34	0.333				130	0.333	0.333
Position:	131	Score:	0.327	0.34	0.327				131	0.327	0.327
Position:	132	Score:	0.327	0.34	0.327				132	0.327	0.327
Position:	133	Score:	0.332	0.344	0.332				133	0.332	0.332
Position:	134	Score:	0.305	0.311	0.305				134	0.305	0.305
Position:	135	Score:	0.272	0.278	0.272				135	0.272	0.272
Position:	136	Score:	0.272	0.278	0.272				136	0.272	0.272
Position:	137	Score:	0.305	0.311	0.305				137	0.305	0.305
Position:	138	Score:	0.309	0.321	0.309				138	0.309	0.309
Position:	139	Score:	0.314	0.326	0.314				139	0.314	0.314
Position:	140	Score:	0.286	0.293	0.286				140	0.286	0.286
Position:	141	Score:	0.248	0.254	0.248				141	0.248	0.248
Position:	142	Score:	0.21	0.216	0.21				142	0.21	0.21
Position:	143	Score:	0.243	0.249	0.243				143	0.243	0.243
Position:	144	Score:	0.27	0.283	0.27				144	0.27	0.27
Position:	145	Score:	0.27	0.283	0.27				145	0.27	0.27
Position:	146	Score:	0.26	0.273	0.26				146	0.26	0.26
Position:	147	Score:	0.257	0.263	0.257				147	0.257	0.257
Position:	148	Score:	0.219	0.225	0.219				148	0.219	0.219
Position:	149	Score:	0.257	0.263	0.257				149	0.257	0.257
Position:	150	Score:	0.284	0.296	0.284				150	0.284	0.284
Position:	151	Score:	0.322	0.335	0.322				151	0.322	0.322
Position:	152	Score:	0.289	0.301	0.289				152	0.289	0.289
Position:	153	Score:	0.262	0.268	0.262				153	0.262	0.262
Position:	154	Score:	0.262	0.268	0.262				154	0.262	0.262
Position:	155	Score:	0.238	0.244	0.238				155	0.238	0.238
Position:	156	Score:	0.242	0.254	0.242				156	0.242	0.242
Position:	157	Score:	0.242	0.254	0.242				157	0.242	0.242
Position:	158	Score:	0.237	0.249	0.237				158	0.237	0.237
Position:	159	Score:	0.243	0.249	0.243				159	0.243	0.243
Position:	160	Score:	0.238	0.244	0.238				160	0.238	0.238
Position:	161	Score:	0.277	0.283	0.277				161	0.277	0.277
Position:	162	Score:	0.315	0.321	0.315				162	0.315	0.315
Position:	163	Score:	0.353	0.359	0.353				163	0.353	0.353
Position:	164	Score:	0.391	0.398	0.391				164	0.391	0.391
Position:	165	Score:	0.402	0.402	0.402				165	0.402	0.402
Position:	166	Score:	0.441	0.441	0.441				166	0.441	0.441
Position:	167	Score:	0.446	0.446	0.446				167	0.446	0.446
Position:	168	Score:	0.451	0.451	0.451				168	0.451	0.451
Position:	169	Score:	0.456	0.456	0.456				169	0.456	0.456
Position:	170	Score:	0.456	0.456	0.456				170	0.456	0.456
Position:	171	Score:	0.417	0.417	0.417				171	0.417	0.417
Position:	172	Score:	0.406	0.412	0.406				172	0.406	0.406
Position:	173	Score:	0.406	0.412	0.406				173	0.406	0.406
Position:	174	Score:	0.368	0.374	0.368				174	0.368	0.368
Position:	175	Score:	0.33	0.336	0.33				175	0.33	0.33
Position:	176	Score:	0.291	0.298	0.291				176	0.291	0.291
Position:	177	Score:	0.286	0.293	0.286				177	0.286	0.286
Position:	178	Score:	0.281	0.288	0.281				178	0.281	0.281
Position:	179	Score:	0.31	0.316	0.31				179	0.31	0.31
Position:	180	Score:	0.343	0.349	0.343				180	0.343	0.343
Position:	181	Score:	0.349	0.349	0.349				181	0.349	0.349
Position:	182	Score:	0.349	0.349	0.349				182	0.349	0.349
Position:	183	Score:	0.388	0.388	0.388				183	0.388	0.388
Position:	184	Score:	0.426	0.426	0.426				184	0.426	0.426
Position:	185	Score:	0.459	0.459	0.459				185	0.459	0.459
Position:	186	Score:	0.464	0.464	0.464				186	0.464	0.464
Position:	187	Score:	0.469	0.469	0.469				187	0.469	0.469
Position:	188	Score:	0.441	0.441	0.441				188	0.441	0.441
Position:	189	Score:	0.435	0.441	0.435				189	0.435	0.435
Position:	190	Score:	0.44	0.446	0.44				190	0.44	0.44
Position:	191	Score:	0.401	0.407	0.401				191	0.401	0.401
Position:	192	Score:	0.363	0.369	0.363				192	0.363	0.363
Position:	193	Score:	0.325	0.331	0.325				193	0.325	0.325
Position:	194	Score:	0.291	0.298	0.291				194	0.291	0.291
Position:	195	Score:	0.286	0.293	0.286				195	0.286	0.286
Position:	196	Score:	0.286	0.293	0.286				196	0.286	0.286
Position:	197	Score:	0.286	0.293	0.286				197	0.286	0.286
Position:	198	Score:	0.298	0.298	0.298				198	0.298	0.298
Position:	199	Score:	0.298	0.298	0.298				199	0.298	0.298
Position:	200	Score:	0.331	0.331	0.331				200	0.331	0.331
Position:	201	Score:	0.369	0.369	0.369				201	0.369	0.369
Position:	202	Score:	0.407	0.407	0.407				202	0.407	0.407
Position:	203	Score:	0.435	0.441	0.435				203	0.435	0.435
Position:	204	Score:	0.44	0.446	0.44				204	0.44	0.44
Position:	205	Score:	0.401	0.407	0.401				205	0.401	0.401
Position:	206	Score:	0.363	0.369	0.363				206	0.363	0.363
Position:	207	Score:	0.325	0.331	0.325				207	0.325	0.325
Position:	208	Score:	0.274	0.28	0.352				208	0.274	0.352
Position:	209	Score:	0.279	0.285	0.357				209	0.279	0.357
Position:	210	Score:	0.279	0.285	0.357				210	0.279	0.357
Position:	211	Score:	0.228	0.235	0.384				211	0.228	0.384
Position:	212	Score:	0.24	0.24	0.395				212	0.24	0.395
Position:	213	Score:	0.189	0.189	0.422				213	0.189	0.422
Position:	214	Score:	0.227	0.227	0.46				214	0.227	0.46
Position:	215	Score:	0.265	0.265	0.499				215	0.265	0.499
Position:	216	Score:	0.299	0.299	0.532				216	0.299	0.532
Position:	217	Score:	0.349	0.349	0.505				217	0.349	0.505
Position:	218	Score:	0.349	0.349	0.505				218	0.349	0.505
Position:	219	Score:	0.349	0.349	0.505				219	0.349	0.505
Position:	220	Score:	0.4	0.4	0.478				220	0.4	0.478
Position:	221	Score:	0.4	0.4	0.478				221	0.4	0.478
Position:	222	Score:	0.451	0.451	0.451				222	0.451	0.451
Position:	223	Score:	0.451	0.451	0.451				223	0.451	0.451
Position:	224	Score:	0.451	0.451	0.451				224	0.451	0.451
Position:	225	Score:	0.456	0.456	0.456				225	0.456	0.456
Position:	226	Score:	0.456	0.456	0.456				226	0.456	0.456
Position:	227	Score:	0.444	0.444	0.444				227	0.444	0.444
Position:	228	Score:	0.406	0.406	0.406				228	0.406	0.406
Position:	229	Score:	0.356	0.356	0.433				229	0.356	0.433
Position:	230	Score:	0.351	0.351	0.428				230	0.351	0.428
Position:	231	Score:	0.346	0.346	0.423				231	0.346	0.423
Position:	232	Score:	0.346	0.346	0.423				232	0.346	0.423
Position:	233	Score:	0.346	0.346	0.423				233	0.346	0.423
Position:	234	Score:	0.335	0.335	0.412				234	0.335	0.412
Position:	235	Score:	0.296	0.296	0.374				235	0.296	0.374
Position:	236	Score:	0.293	0.293	0.37				236	0.293	0.37
Position:	237	Score:	0.28	0.28	0.436				237	0.28	0.436
Position:	238	Score:	0.331	0.331	0.409				238	0.331	0.409
Position:	239	Score:	0.285	0.285	0.441				239	0.285	0.441
Position:	240	Score:	0.29	0.29	0.446				240	0.29	0.446
Position:	241	Score:	0.29	0.29	0.446				241	0.29	0.446
Position:	242	Score:	0.29	0.29	0.446				242	0.29	0.446
Position:	243	Score:	0.251	0.251	0.484				243	0.251	0.484
Position:	244	Score:	0.289	0.289	0.522				244	0.289	0.522
Position:	245	Score:	0.304	0.304	0.537				245	0.304	0.537
Position:	246	Score:	0.304	0.304	0.537				246	0.304	0.537
Position:	247	Score:	0.304	0.304	0.537				247	0.304	0.537
Position:	248	Score:	0.354	0.354	0.51				248	0.354	0.51
Position:	249	Score:	0.383	0.383	0.538				249	0.383	0.538
Position:	250	Score:	0.383	0.383	0.538				250	0.383	0.538
Position:	251	Score:	0.383	0.383	0.538				251	0.383	0.538
Position:	252	Score:	0.428	0.428	0.506				252	0.428	0.506
Position:	253	Score:	0.39	0.39	0.468				253	0.39	0.468
Position:	254	Score:	0.34	0.34	0.495				254	0.34	0.495
Position:	255	Score:	0.39	0.39	0.468				255	0.39	0.468
Position:	256	Score:	0.39	0.39	0.468				256	0.39	0.468
Position:	257	Score:	0.43	0.43	0.507				257	0.43	0.507
Position:	258	Score:	0.363	0.363	0.441				258	0.363	0.441
Position:	259	Score:	0.32	0.32	0.398				259	0.32	0.398
Position:	260	Score:	0.359	0.359	0.437				260	0.359	0.437
Position:	261	Score:	0.364	0.364	0.442				261	0.364	0.442
Position:	262	Score:	0.402	0.402	0.48				262	0.402	0.48
Position:	263	Score:	0.448	0.448	0.448				263	0.448	0.448
Position:	264	Score:	0.448	0.448	0.448				264	0.448	0.448
Position:	265	Score:	0.41	0.41	0.41				265	0.41	0.41
Position:	266	Score:	0.431	0.431	0.431				266	0.431	0.431
Position:	267	Score:	0.431	0.431	0.431				267	0.431	0.431
Position:	268	Score:	0.526	0.526	0.526				268	0.526	0.526
Position:	269	Score:	0.48	0.48	0.48				269	0.48	0.48
Position:	270	Score:	0.442	0.442	0.442				270	0.442	0.442
Position:	271	Score:	0.481	0.481	0.481				271	0.481	0.481
Position:	272	Score:	0.538	0.538	0.538				272	0.538	0.538
Position:	273	Score:	0.59	0.59	0.59				273	0.59	0.59
Position:	274	Score:	0.59	0.59	0.59				274	0.59	0.59
Position:	275	Score:	0.581	0.581	0.581				275	0.581	0.581
Position:	276	Score:	0.672	0.672	0.672				276	0.672	0.672
Position:	277	Score:	0.615	0.615	0.615				277	0.615	0.615
Position:	278	Score:	0.583	0.583	0.583				278	0.583	0.583
Position:	279	Score:	0.616	0.616	0.616				279	0.616	0.616
Position:	280	Score:	0.572	0.572	0.572				280	0.572	0.572
Position:	281	Score:	0.481	0.481	0.481				281	0.481	0.481
Position:	282	Score:	0.425	0.425	0.425				282	0.425	0.425
Position:	283	Score:	0.458	0.458	0.458				283	0.458	0.458
Position:	284	Score:	0.442	0.442	0.442				284	0.442	0.442
Position:	285	Score:	0.451	0.451	0.451				285	0.451	0.451
Position:	286	Score:	0.452	0.452	0.452				286	0.452	0.452
Position:	287	Score:	0.484	0.484	0.484				287	0.484	0.484
Position:	288	Score:	0.451	0.451	0.451				288	0.451	0.451
Position:	289	Score:	0.456	0.456	0.456				289	0.456	0.456
Position:	290	Score:	0.49	0.49	0.49				290	0.49	0.49
Position:	291	Score:	0.457	0.457	0.457				291	0.457	0.457
Position:	292	Score:	0.462	0.462	0.462				292	0.462	0.462
Position:	293	Score:	0.388	0.388	0.388				293	0.388	0.388
Position:	294	Score:	0.367	0.367	0.367				294	0.367	0.367
Position:	295	Score:	0.327	0.327	0.327				295	0.327	0.327
Position:	296	Score:	0.362	0.362	0.362				296	0.362	0.362
Position:	297	Score:	0.396	0.396	0.396				297	0.396	0.396
Position:	298	Score:	0.358	0.358	0.358				298	0.358	0.358
Position:	299	Score:	0.347	0.347	0.347				299	0.347	0.347
Position:	300	Score:	0.347	0.347	0.347				300	0.347	0.347
Position:	301	Score:	0.309	0.309	0.309				301	0.309	0.309
Position:	302	Score:	0.404	0.404	0.404				302	0.404	0.404
Position:	303	Score:	0.391	0.391	0.391				303	0.391	0.391
Position:	304	Score:	0.384	0.384	0.384				304	0.384	0.384
Position:	305	Score:	0.305	0.305	0.305				305	0.305	0.305
Position:	306	Score:	0.302	0.302	0.302				306	0.302	0.302
Position:	307	Score:	0.341	0.341	0.341				307	0.341	0.341
Position:	308	Score:	0.317	0.317	0.317				308	0.317	0.317
Position:	309	Score:	0.305	0.305	0.305				309	0.305	0.305
Position:	310	Score:	0.3	0.3	0.3				310	0.3	0.3
Position:	311	Score:	0.238	0.238	0.238				311	0.238	0.238
Position:	312	Score:	0.168	0.168	0.168				312	0.168	0.168
Position:	313	Score:	0.204	0.204	0.204				313	0.204	0.204
Position:	314	Score:	0.216	0.216	0.216				314	0.216	0.216
Position:	315	Score:	0.251	0.251	0.251				315	0.251	0.251
Position:	316	Score:	0.212	0.212	0.212				316	0.212	0.212
Position:	317	Score:	0.24	0.24	0.24				317	0.24	0.24
Position:	318	Score:	0.252	0.252	0.252				318	0.252	0.252
Position:	319	Score:	0.252	0.252	0.252				319	0.252	0.252
Position:	320	Score:	0.309	0.309	0.309				320	0.309	0.309
Position:	321	Score:	0.347	0.347	0.347				321	0.347	0.347
Position:	322	Score:	0.311	0.311	0.311				322	0.311	0.311
Position:	323	Score:	0.377	0.377	0.377				323	0.377	0.377
Position:	324	Score:	0.4	0.4	0.4				324	0.4	0.4
Position:	325	Score:	0.388	0.388	0.388				325	0.388	0.388
Position:	326	Score:	0.388	0.388	0.388				326	0.388	0.388
Position:	327	Score:	0.415	0.415	0.415				327	0.415	0.415
Position:	328	Score:	0.447	0.447	0.447				328	0.447	0.447
Position:	329	Score:	0.357	0.357	0.357				329	0.357	0.357
Position:	330	Score:	0.319	0.319	0.319				330	0.319	0.319
Position:	331	Score:	0.331	0.331	0.331				331	0.331	0.331
Position:	332	Score:	0.364	0.364	0.364				332	0.364	0.364
Position:	333	Score:	0.341	0.341	0.341				333	0.341	0.341
Position:	334	Score:	0.388	0.388	0.388				334	0.388	0.388
Position:	335	Score:	0.356	0.356	0.356				335	0.356	0.356
Position:	336	Score:	0.423	0.423	0.423				336	0.423	0.423
Position:	337	Score:	0.4	0.4	0.4				337	0.4	0.4
Position:	338	Score:	0.438	0.438	0.438				338	0.438	0.438
Position:	339	Score:	0.438	0.438	0.438				339	0.438	0.438
Position:	340	Score:	0.426	0.426	0.426				340	0.426	0.426
Position:	341	Score:	0.354	0.354	0.354				341	0.354	0.354
Position:	342	Score:	0.353	0.353	0.353				342	0.353	0.353
Position:	343	Score:	0.346	0.346	0.346				343	0.346	0.346
Position:	344	Score:	0.346	0.346	0.346				344	0.346	0.346
Position:	345	Score:	0.328	0.328	0.328				345	0.328	0.328
Position:	346	Score:	0.325	0.325	0.325				346	0.325	0.325
Position:	347	Score:	0.364	0.364	0.364				347	0.364	0.364
Position:	348	Score:	0.373	0.373	0.373				348	0.373	0.373
Position:	349	Score:	0.423	0.423	0.423				349	0.423	0.423
Position:	350	Score:	0.495	0.495	0.495				350	0.495	0.495
Position:	351	Score:	0.495	0.495	0.495				351	0.495	0.495
Position:	352	Score:	0.468	0.468	0.468				352	0.468	0.468
Position:	353	Score:	0.538	0.538	0.538				353	0.538	0.538
Position:	354	Score:	0.551	0.551	0.551				354	0.551	0.551
Position:	355	Score:	0.551	0.551	0.551				355	0.551	0.551
Position:	356	Score:	0.496	0.496	0.496				356	0.496	0.496
Position:	357	Score:	0.496	0.496	0.496				357	0.496	0.496
Position:	358	Score:	0.481	0.481	0.481				358	0.481	0.481
Position:	359	Score:	0.406	0.406	0.406				359	0.406	0.406
Position:	360	Score:	0.341	0.341	0.341				360	0.341	0.341
Position:	361	Score:	0.374	0.374	0.374				361	0.374	0.374
Position:	362	Score:	0.342	0.342	0.342				362	0.342	0.342
Position:	363	Score:	0.342	0.342	0.342				363	0.342	0.342
Position:	364	Score:	0.369	0.369	0.369				364	0.369	0.369
Position:	365	Score:	0.341	0.341	0.341				365	0.341	0.341
Position:	366	Score:	0.364	0.364	0.364				366	0.364	0.364
Position:	367	Score:	0.364	0.364	0.364				367	0.364	0.364
Position:	368	Score:	0.374	0.374	0.374				368	0.374	0.374
Position:	369	Score:	0.374	0.374	0.374				369	0.374	0.374
Position:	370	Score:	0.431	0.431	0.431				370	0.431	0.431
Position:	371	Score:	0.421	0.421	0.421				371	0.421	0.421
Position:	372	Score:	0.358	0.358	0.358				372	0.358	0.358
Position:	373	Score:	0.398	0.398	0.398				373	0.398	0.398
Position:	374	Score:	0.441	0.441	0.441				374	0.441	0.441
Position:	375	Score:	0.447	0.447	0.447				375	0.447	0.447
Position:	376	Score:	0.451	0.451	0.451				376	0.451	0.451
Position:	377	Score:	0.421	0.421	0.421				377	0.421	0.421
Position:	378	Score:	0.486	0.486	0.486				378	0.486	0.486
Position:	379	Score:	0.4	0.4	0.4				379	0.4	0.4
Position:	380	Score:	0.4	0.4	0.4				380	0.4	0.4
Position:	381	Score:	0.373	0.373	0.373				381	0.373	0.373
Position:	382	Score:	0.301	0.301	0.301				382	0.301	0.301
Position:	383	Score:	0.33	0.33	0.33				383	0.33	0.33
Position:	384	Score:	0.296	0.296	0.296				384	0.296	0.296
Position:	385	Score:	0.347	0.347	0.347				385	0.347	0.347
Position:	386	Score:	0.438	0.438	0.438				386	0.438	0.438
Position:	387	Score:	0.438	0.438	0.438				387	0.438	0.438
Position:	388	Score:	0.458	0.458	0.458				388	0.458	0.458
Position:	389	Score:	0.438	0.438	0.438				389	0.438	0.438
Position:	390	Score:	0.462	0.462	0.462				390	0.462	0.462
Position:	391	Score:	0.49	0.49	0.49				391	0.49	0.49
Position:	392	Score:	0.489	0.489	0.489				392	0.489	0.489
Position:	393	Score:	0.579	0.579	0.579				393	0.579	0.579
Position:	394	Score:	0.525	0.525	0.525				394	0.525	0.525
Position:	395	Score:	0.525	0.525	0.525				395	0.525	0.525
Position:	396	Score:	0.494	0.494	0.494				396	0.494	0.494
Position:	397	Score:	0.504	0.504	0.504				397	0.504	0.504
Position:	398	Score:	0.533	0.533	0.533				398	0.533	0.533
Position:	399	Score:	0.543	0.543	0.543				399	0.543	0.543
Position:	400	Score:	0.598	0.598	0.598				400	0.598	0.598
Position:	401	Score:	0.61	0.61	0.61				401	0.61	0.61
Position:	402	Score:	0.585	0.585	0.585				402	0.585	0.585
Position:	403	Score:	0.627	0.627	0.627				403	0.627	0.627
Position:	404	Score:	0.556	0.556	0.556				404	0.556	0.556
Position:	405	Score:	0.521	0.521	0.521				405	0.521	0.521
Position:	406	Score:	0.511	0.511	0.511				406	0.511	0.511
Position:	407	Score:	0.505	0.505	0.505				407	0.505	0.505
Position:	408	Score:	0.504	0.504	0.504				408	0.504	0.504
Position:	409	Score:	0.426	0.426	0.426				409	0.426	0.426
Position:	410	Score:	0.381	0.381	0.381				410	0.381	0.381
Position:	411	Score:	0.34	0.34	0.34				411	0.34	0.34
Position:	412	Score:	0.309	0.309	0.309				412	0.309	0.309
Position:	413	Score:	0.323	0.323	0.323				413	0.323	0.323
Position:	414	Score:	0.362	0.362	0.362				414	0.362	0.362
Position:	415	Score:	0.437	0.437	0.437				415	0.437	0.437
Position:	416	Score:	0.437	0.437	0.437				416	0.437	0.437
Position:	417	Score:	0.428	0.428	0.428				417	0.428	0.428
Position:	418	Score:	0.428	0.428	0.428				418	0.428	0.428
Position:	419	Score:	0.43	0.43	0.43				419	0.43	0.43
Position:	420	Score:	0.394	0.394	0.394				420	0.394	0.394
Position:	421	Score:	0.449	0.449	0.449				421	0.449	0.449
Position:	422	Score:	0.435	0.435	0.435				422	0.435	0.435
Position:	423	Score:	0.431	0.431	0.431				423	0.431	0.431
Position:	424	Score:	0.365	0.365	0.365				424	0.365	0.365
Position:	425	Score:	0.342	0.342	0.342				425	0.342	0.342
Position:	426	Score:	0.385	0.385	0.385				426	0.385	0.385
Position:	427	Score:	0.409	0.409	0.409				427	0.409	0.409
Position:	428	Score:	0.407	0.407	0.407				428	0.407	0.407
Position:	429	Score:	0.423	0.423	0.423				429	0.423	0.423
Position:	430	Score:	0.423	0.423	0.423				430	0.423	0.423
Position:	431	Score:	0.438	0.438	0.438				431	0.438	0.438
Position:	432	Score:	0.438	0.438	0.438				432	0.438	0.438
Position:	433	Score:	0.432	0.432	0.432				433	0.432	0.432
Position:	434	Score:	0.456}	0.456}	0.456}				434	0.456	0.456

## Sheet: Sheet2
Position:	4	Score:	0.338
Position:	5	Score:	0.337
Position:	6	Score:	0.306
Position:	7	Score:	0.273
Position:	8	Score:	0.306
Position:	9	Score:	0.333
Position:	10	Score:	0.344
Position:	11	Score:	0.375
Position:	12	Score:	0.402
Position:	13	Score:	0.426
Position:	14	Score:	0.395
Position:	15	Score:	0.36
Position:	16	Score:	0.384
Position:	17	Score:	0.389
Position:	18	Score:	0.362
Position:	19	Score:	0.362
Position:	20	Score:	0.323
Position:	21	Score:	0.33
Position:	22	Score:	0.306
Position:	23	Score:	0.272
Position:	24	Score:	0.305
Position:	25	Score:	0.315
Position:	26	Score:	0.277
Position:	27	Score:	0.3
Position:	28	Score:	0.289
Position:	29	Score:	0.3
Position:	30	Score:	0.267
Position:	31	Score:	0.267
Position:	32	Score:	0.3
Position:	33	Score:	0.294
Position:	34	Score:	0.294
Position:	35	Score:	0.332
Position:	36	Score:	0.336
Position:	37	Score:	0.342
Position:	38	Score:	0.304
Position:	39	Score:	0.337
Position:	40	Score:	0.372
Position:	41	Score:	0.338
Position:	42	Score:	0.346
Position:	43	Score:	0.346
Position:	44	Score:	0.346
Position:	45	Score:	0.346
Position:	46	Score:	0.351
Position:	47	Score:	0.351
Position:	48	Score:	0.351
Position:	49	Score:	0.349
Position:	50	Score:	0.377
Position:	51	Score:	0.375
Position:	52	Score:	0.375
Position:	53	Score:	0.364
Position:	54	Score:	0.375
Position:	55	Score:	0.337
Position:	56	Score:	0.37
Position:	57	Score:	0.337
Position:	58	Score:	0.304
Position:	59	Score:	0.311
Position:	60	Score:	0.316
Position:	61	Score:	0.31
Position:	62	Score:	0.321
Position:	63	Score:	0.317
Position:	64	Score:	0.317
Position:	65	Score:	0.317
Position:	66	Score:	0.352
Position:	67	Score:	0.375
Position:	68	Score:	0.341
Position:	69	Score:	0.341
Position:	70	Score:	0.341
Position:	71	Score:	0.341
Position:	72	Score:	0.34
Position:	73	Score:	0.374
Position:	74	Score:	0.379
Position:	75	Score:	0.383
Position:	76	Score:	0.386
Position:	77	Score:	0.425
Position:	78	Score:	0.42
Position:	79	Score:	0.426
Position:	80	Score:	0.388
Position:	81	Score:	0.388
Position:	82	Score:	0.386
Position:	83	Score:	0.348
Position:	84	Score:	0.343
Position:	85	Score:	0.349
Position:	86	Score:	0.338
Position:	87	Score:	0.343
Position:	88	Score:	0.31
Position:	89	Score:	0.31
Position:	90	Score:	0.31
Position:	91	Score:	0.31
Position:	92	Score:	0.337
Position:	93	Score:	0.327
Position:	94	Score:	0.332
Position:	95	Score:	0.332
Position:	96	Score:	0.332
Position:	97	Score:	0.332
Position:	98	Score:	0.332
Position:	99	Score:	0.322
Position:	100	Score:	0.354
Position:	101	Score:	0.351
Position:	102	Score:	0.36
Position:	103	Score:	0.356
Position:	104	Score:	0.363
Position:	105	Score:	0.358
Position:	106	Score:	0.396
Position:	107	Score:	0.43
Position:	108	Score:	0.433
Position:	109	Score:	0.406
Position:	110	Score:	0.416
Position:	111	Score:	0.416
Position:	112	Score:	0.416
Position:	113	Score:	0.381
Position:	114	Score:	0.381
Position:	115	Score:	0.377
Position:	116	Score:	0.377
Position:	117	Score:	0.377
Position:	118	Score:	0.377
Position:	119	Score:	0.343
Position:	120	Score:	0.333
Position:	121	Score:	0.3
Position:	122	Score:	0.333
Position:	123	Score:	0.338
Position:	124	Score:	0.338
Position:	125	Score:	0.338
Position:	126	Score:	0.344
Position:	127	Score:	0.306
Position:	128	Score:	0.306
Position:	129	Score:	0.306
Position:	130	Score:	0.34
Position:	131	Score:	0.34
Position:	132	Score:	0.34
Position:	133	Score:	0.344
Position:	134	Score:	0.311
Position:	135	Score:	0.278
Position:	136	Score:	0.278
Position:	137	Score:	0.311
Position:	138	Score:	0.321
Position:	139	Score:	0.326
Position:	140	Score:	0.293
Position:	141	Score:	0.254
Position:	142	Score:	0.216
Position:	143	Score:	0.249
Position:	144	Score:	0.283
Position:	145	Score:	0.283
Position:	146	Score:	0.273
Position:	147	Score:	0.263
Position:	148	Score:	0.225
Position:	149	Score:	0.263
Position:	150	Score:	0.296
Position:	151	Score:	0.335
Position:	152	Score:	0.301
Position:	153	Score:	0.268
Position:	154	Score:	0.268
Position:	155	Score:	0.244
Position:	156	Score:	0.254
Position:	157	Score:	0.254
Position:	158	Score:	0.249
Position:	159	Score:	0.249
Position:	160	Score:	0.244
Position:	161	Score:	0.283
Position:	162	Score:	0.321
Position:	163	Score:	0.359
Position:	164	Score:	0.398
Position:	165	Score:	0.402
Position:	166	Score:	0.441
Position:	167	Score:	0.446
Position:	168	Score:	0.451
Position:	169	Score:	0.456
Position:	170	Score:	0.456
Position:	171	Score:	0.417
Position:	172	Score:	0.412
Position:	173	Score:	0.412
Position:	174	Score:	0.374
Position:	175	Score:	0.336
Position:	176	Score:	0.298
Position:	177	Score:	0.293
Position:	178	Score:	0.288
Position:	179	Score:	0.316
Position:	180	Score:	0.349
Position:	181	Score:	0.349
Position:	182	Score:	0.349
Position:	183	Score:	0.388
Position:	184	Score:	0.426
Position:	185	Score:	0.459
Position:	186	Score:	0.464
Position:	187	Score:	0.469
Position:	188	Score:	0.441
Position:	189	Score:	0.441
Position:	190	Score:	0.446
Position:	191	Score:	0.407
Position:	192	Score:	0.369
Position:	193	Score:	0.331
Position:	194	Score:	0.298
Position:	195	Score:	0.293
Position:	196	Score:	0.293
Position:	197	Score:	0.293
Position:	198	Score:	0.298
Position:	199	Score:	0.298
Position:	200	Score:	0.331
Position:	201	Score:	0.369
Position:	202	Score:	0.407
Position:	203	Score:	0.441
Position:	204	Score:	0.446
Position:	205	Score:	0.407
Position:	206	Score:	0.369
Position:	207	Score:	0.331
Position:	208	Score:	0.28
Position:	209	Score:	0.285
Position:	210	Score:	0.285
Position:	211	Score:	0.235
Position:	212	Score:	0.24
Position:	213	Score:	0.189
Position:	214	Score:	0.227
Position:	215	Score:	0.265
Position:	216	Score:	0.299
Position:	217	Score:	0.349
Position:	218	Score:	0.349
Position:	219	Score:	0.349
Position:	220	Score:	0.4
Position:	221	Score:	0.4
Position:	222	Score:	0.451
Position:	223	Score:	0.451
Position:	224	Score:	0.451
Position:	225	Score:	0.456
Position:	226	Score:	0.456
Position:	227	Score:	0.444
Position:	228	Score:	0.406
Position:	229	Score:	0.356
Position:	230	Score:	0.351
Position:	231	Score:	0.346
Position:	232	Score:	0.346
Position:	233	Score:	0.346
Position:	234	Score:	0.335
Position:	235	Score:	0.296
Position:	236	Score:	0.293
Position:	237	Score:	0.28
Position:	238	Score:	0.331
Position:	239	Score:	0.285
Position:	240	Score:	0.29
Position:	241	Score:	0.29
Position:	242	Score:	0.29
Position:	243	Score:	0.251
Position:	244	Score:	0.289
Position:	245	Score:	0.304
Position:	246	Score:	0.304
Position:	247	Score:	0.304
Position:	248	Score:	0.354
Position:	249	Score:	0.383
Position:	250	Score:	0.383
Position:	251	Score:	0.383
Position:	252	Score:	0.428
Position:	253	Score:	0.39
Position:	254	Score:	0.34
Position:	255	Score:	0.39
Position:	256	Score:	0.39
Position:	257	Score:	0.43
Position:	258	Score:	0.363
Position:	259	Score:	0.32
Position:	260	Score:	0.359
Position:	261	Score:	0.364
Position:	262	Score:	0.402
Position:	263	Score:	0.448
Position:	264	Score:	0.448
Position:	265	Score:	0.41
Position:	266	Score:	0.431
Position:	267	Score:	0.431
Position:	268	Score:	0.526
Position:	269	Score:	0.48
Position:	270	Score:	0.442
Position:	271	Score:	0.481
Position:	272	Score:	0.538
Position:	273	Score:	0.59
Position:	274	Score:	0.59
Position:	275	Score:	0.581
Position:	276	Score:	0.672	(max)
Position:	277	Score:	0.615
Position:	278	Score:	0.583
Position:	279	Score:	0.616
Position:	280	Score:	0.572
Position:	281	Score:	0.481
Position:	282	Score:	0.425
Position:	283	Score:	0.458
Position:	284	Score:	0.442
Position:	285	Score:	0.451
Position:	286	Score:	0.452
Position:	287	Score:	0.484
Position:	288	Score:	0.451
Position:	289	Score:	0.456
Position:	290	Score:	0.49
Position:	291	Score:	0.457
Position:	292	Score:	0.462
Position:	293	Score:	0.388
Position:	294	Score:	0.367
Position:	295	Score:	0.327
Position:	296	Score:	0.362
Position:	297	Score:	0.396
Position:	298	Score:	0.358
Position:	299	Score:	0.347
Position:	300	Score:	0.347
Position:	301	Score:	0.309
Position:	302	Score:	0.404
Position:	303	Score:	0.391
Position:	304	Score:	0.384
Position:	305	Score:	0.305
Position:	306	Score:	0.302
Position:	307	Score:	0.341
Position:	308	Score:	0.317
Position:	309	Score:	0.305
Position:	310	Score:	0.3
Position:	311	Score:	0.238
Position:	312	Score:	0.168	(min)
Position:	313	Score:	0.204
Position:	314	Score:	0.216
Position:	315	Score:	0.251
Position:	316	Score:	0.212
Position:	317	Score:	0.24
Position:	318	Score:	0.252
Position:	319	Score:	0.252
Position:	320	Score:	0.309
Position:	321	Score:	0.347
Position:	322	Score:	0.311
Position:	323	Score:	0.377
Position:	324	Score:	0.4
Position:	325	Score:	0.388
Position:	326	Score:	0.388
Position:	327	Score:	0.415
Position:	328	Score:	0.447
Position:	329	Score:	0.357
Position:	330	Score:	0.319
Position:	331	Score:	0.331
Position:	332	Score:	0.364
Position:	333	Score:	0.341
Position:	334	Score:	0.388
Position:	335	Score:	0.356
Position:	336	Score:	0.423
Position:	337	Score:	0.4
Position:	338	Score:	0.438
Position:	339	Score:	0.438
Position:	340	Score:	0.426
Position:	341	Score:	0.354
Position:	342	Score:	0.353
Position:	343	Score:	0.346
Position:	344	Score:	0.346
Position:	345	Score:	0.328
Position:	346	Score:	0.325
Position:	347	Score:	0.364
Position:	348	Score:	0.373
Position:	349	Score:	0.423
Position:	350	Score:	0.495
Position:	351	Score:	0.495
Position:	352	Score:	0.468
Position:	353	Score:	0.538
Position:	354	Score:	0.551
Position:	355	Score:	0.551
Position:	356	Score:	0.496
Position:	357	Score:	0.496
Position:	358	Score:	0.481
Position:	359	Score:	0.406
Position:	360	Score:	0.341
Position:	361	Score:	0.374
Position:	362	Score:	0.342
Position:	363	Score:	0.342
Position:	364	Score:	0.369
Position:	365	Score:	0.341
Position:	366	Score:	0.364
Position:	367	Score:	0.364
Position:	368	Score:	0.374
Position:	369	Score:	0.374
Position:	370	Score:	0.431
Position:	371	Score:	0.421
Position:	372	Score:	0.358
Position:	373	Score:	0.398
Position:	374	Score:	0.441
Position:	375	Score:	0.447
Position:	376	Score:	0.451
Position:	377	Score:	0.421
Position:	378	Score:	0.486
Position:	379	Score:	0.4
Position:	380	Score:	0.4
Position:	381	Score:	0.373
Position:	382	Score:	0.301
Position:	383	Score:	0.33
Position:	384	Score:	0.296
Position:	385	Score:	0.347
Position:	386	Score:	0.438
Position:	387	Score:	0.438
Position:	388	Score:	0.458
Position:	389	Score:	0.438
Position:	390	Score:	0.462
Position:	391	Score:	0.49
Position:	392	Score:	0.489
Position:	393	Score:	0.579
Position:	394	Score:	0.525
Position:	395	Score:	0.525
Position:	396	Score:	0.494
Position:	397	Score:	0.504
Position:	398	Score:	0.533
Position:	399	Score:	0.543
Position:	400	Score:	0.598
Position:	401	Score:	0.61
Position:	402	Score:	0.585
Position:	403	Score:	0.627
Position:	404	Score:	0.556
Position:	405	Score:	0.521
Position:	406	Score:	0.511
Position:	407	Score:	0.505
Position:	408	Score:	0.504
Position:	409	Score:	0.426
Position:	410	Score:	0.381
Position:	411	Score:	0.34
Position:	412	Score:	0.309
Position:	413	Score:	0.323
Position:	414	Score:	0.362
Position:	415	Score:	0.437
Position:	416	Score:	0.437
Position:	417	Score:	0.428
Position:	418	Score:	0.428
Position:	419	Score:	0.43
Position:	420	Score:	0.394
Position:	421	Score:	0.449
Position:	422	Score:	0.435
Position:	423	Score:	0.431
Position:	424	Score:	0.365
Position:	425	Score:	0.342
Position:	426	Score:	0.385
Position:	427	Score:	0.409
Position:	428	Score:	0.407
Position:	429	Score:	0.423
Position:	430	Score:	0.423
Position:	431	Score:	0.438
Position:	432	Score:	0.438
Position:	433	Score:	0.432
Position:	434	Score:	0.456}

## Sheet: Sheet3
Position:	4	Score:	0.338
Position:	5	Score:	0.337
Position:	6	Score:	0.306
Position:	7	Score:	0.273
Position:	8	Score:	0.306
Position:	9	Score:	0.333
Position:	10	Score:	0.344
Position:	11	Score:	0.375
Position:	12	Score:	0.402
Position:	13	Score:	0.426
Position:	14	Score:	0.395
Position:	15	Score:	0.36
Position:	16	Score:	0.384
Position:	17	Score:	0.389
Position:	18	Score:	0.362
Position:	19	Score:	0.362
Position:	20	Score:	0.323
Position:	21	Score:	0.33
Position:	22	Score:	0.306
Position:	23	Score:	0.272
Position:	24	Score:	0.305
Position:	25	Score:	0.315
Position:	26	Score:	0.277
Position:	27	Score:	0.3
Position:	28	Score:	0.289
Position:	29	Score:	0.3
Position:	30	Score:	0.267
Position:	31	Score:	0.267
Position:	32	Score:	0.3
Position:	33	Score:	0.294
Position:	34	Score:	0.294
Position:	35	Score:	0.332
Position:	36	Score:	0.336
Position:	37	Score:	0.342
Position:	38	Score:	0.304
Position:	39	Score:	0.337
Position:	40	Score:	0.372
Position:	41	Score:	0.338
Position:	42	Score:	0.346
Position:	43	Score:	0.346
Position:	44	Score:	0.346
Position:	45	Score:	0.346
Position:	46	Score:	0.351
Position:	47	Score:	0.351
Position:	48	Score:	0.351
Position:	49	Score:	0.349
Position:	50	Score:	0.377
Position:	51	Score:	0.375
Position:	52	Score:	0.375
Position:	53	Score:	0.364
Position:	54	Score:	0.375
Position:	55	Score:	0.337
Position:	56	Score:	0.37
Position:	57	Score:	0.337
Position:	58	Score:	0.304
Position:	59	Score:	0.311
Position:	60	Score:	0.316
Position:	61	Score:	0.31
Position:	62	Score:	0.321
Position:	63	Score:	0.317
Position:	64	Score:	0.317
Position:	65	Score:	0.317
Position:	66	Score:	0.352
Position:	67	Score:	0.375
Position:	68	Score:	0.341
Position:	69	Score:	0.341
Position:	70	Score:	0.341
Position:	71	Score:	0.341
Position:	72	Score:	0.34
Position:	73	Score:	0.374
Position:	74	Score:	0.379
Position:	75	Score:	0.383
Position:	76	Score:	0.386
Position:	77	Score:	0.425
Position:	78	Score:	0.42
Position:	79	Score:	0.426
Position:	80	Score:	0.388
Position:	81	Score:	0.388
Position:	82	Score:	0.386
Position:	83	Score:	0.348
Position:	84	Score:	0.343
Position:	85	Score:	0.349
Position:	86	Score:	0.338
Position:	87	Score:	0.343
Position:	88	Score:	0.31
Position:	89	Score:	0.31
Position:	90	Score:	0.31
Position:	91	Score:	0.31
Position:	92	Score:	0.337
Position:	93	Score:	0.327
Position:	94	Score:	0.332
Position:	95	Score:	0.332
Position:	96	Score:	0.332
Position:	97	Score:	0.332
Position:	98	Score:	0.332
Position:	99	Score:	0.322
Position:	100	Score:	0.354
Position:	101	Score:	0.351
Position:	102	Score:	0.36
Position:	103	Score:	0.356
Position:	104	Score:	0.363
Position:	105	Score:	0.358
Position:	106	Score:	0.396
Position:	107	Score:	0.43
Position:	108	Score:	0.433
Position:	109	Score:	0.406
Position:	110	Score:	0.416
Position:	111	Score:	0.416
Position:	112	Score:	0.416
Position:	113	Score:	0.381
Position:	114	Score:	0.381
Position:	115	Score:	0.377
Position:	116	Score:	0.377
Position:	117	Score:	0.377
Position:	118	Score:	0.377
Position:	119	Score:	0.343
Position:	120	Score:	0.333
Position:	121	Score:	0.3
Position:	122	Score:	0.333
Position:	123	Score:	0.338
Position:	124	Score:	0.338
Position:	125	Score:	0.332
Position:	126	Score:	0.338
Position:	127	Score:	0.3
Position:	128	Score:	0.3
Position:	129	Score:	0.3
Position:	130	Score:	0.333
Position:	131	Score:	0.327
Position:	132	Score:	0.327
Position:	133	Score:	0.332
Position:	134	Score:	0.305
Position:	135	Score:	0.272
Position:	136	Score:	0.272
Position:	137	Score:	0.305
Position:	138	Score:	0.309
Position:	139	Score:	0.314
Position:	140	Score:	0.286
Position:	141	Score:	0.248
Position:	142	Score:	0.21
Position:	143	Score:	0.243
Position:	144	Score:	0.27
Position:	145	Score:	0.27
Position:	146	Score:	0.26
Position:	147	Score:	0.257
Position:	148	Score:	0.219
Position:	149	Score:	0.257
Position:	150	Score:	0.284
Position:	151	Score:	0.322
Position:	152	Score:	0.289
Position:	153	Score:	0.262
Position:	154	Score:	0.262
Position:	155	Score:	0.238
Position:	156	Score:	0.242
Position:	157	Score:	0.242
Position:	158	Score:	0.237
Position:	159	Score:	0.243
Position:	160	Score:	0.238
Position:	161	Score:	0.277
Position:	162	Score:	0.315
Position:	163	Score:	0.353
Position:	164	Score:	0.391
Position:	165	Score:	0.402
Position:	166	Score:	0.441
Position:	167	Score:	0.446
Position:	168	Score:	0.451
Position:	169	Score:	0.456
Position:	170	Score:	0.456
Position:	171	Score:	0.417
Position:	172	Score:	0.406
Position:	173	Score:	0.406
Position:	174	Score:	0.368
Position:	175	Score:	0.33
Position:	176	Score:	0.291
Position:	177	Score:	0.286
Position:	178	Score:	0.281
Position:	179	Score:	0.31
Position:	180	Score:	0.343
Position:	181	Score:	0.349
Position:	182	Score:	0.349
Position:	183	Score:	0.388
Position:	184	Score:	0.426
Position:	185	Score:	0.459
Position:	186	Score:	0.464
Position:	187	Score:	0.469
Position:	188	Score:	0.441
Position:	189	Score:	0.435
Position:	190	Score:	0.44
Position:	191	Score:	0.401
Position:	192	Score:	0.363
Position:	193	Score:	0.325
Position:	194	Score:	0.291
Position:	195	Score:	0.286
Position:	196	Score:	0.286
Position:	197	Score:	0.286
Position:	198	Score:	0.298
Position:	199	Score:	0.298
Position:	200	Score:	0.331
Position:	201	Score:	0.369
Position:	202	Score:	0.407
Position:	203	Score:	0.435
Position:	204	Score:	0.44
Position:	205	Score:	0.401
Position:	206	Score:	0.363
Position:	207	Score:	0.325
Position:	208	Score:	0.352
Position:	209	Score:	0.357
Position:	210	Score:	0.357
Position:	211	Score:	0.384
Position:	212	Score:	0.395
Position:	213	Score:	0.422
Position:	214	Score:	0.46
Position:	215	Score:	0.499
Position:	216	Score:	0.532
Position:	217	Score:	0.505
Position:	218	Score:	0.505
Position:	219	Score:	0.505
Position:	220	Score:	0.478
Position:	221	Score:	0.478
Position:	222	Score:	0.451
Position:	223	Score:	0.451
Position:	224	Score:	0.451
Position:	225	Score:	0.456
Position:	226	Score:	0.456
Position:	227	Score:	0.444
Position:	228	Score:	0.406
Position:	229	Score:	0.433
Position:	230	Score:	0.428
Position:	231	Score:	0.423
Position:	232	Score:	0.423
Position:	233	Score:	0.423
Position:	234	Score:	0.412
Position:	235	Score:	0.374
Position:	236	Score:	0.37
Position:	237	Score:	0.436
Position:	238	Score:	0.409
Position:	239	Score:	0.441
Position:	240	Score:	0.446
Position:	241	Score:	0.446
Position:	242	Score:	0.446
Position:	243	Score:	0.484
Position:	244	Score:	0.522
Position:	245	Score:	0.537
Position:	246	Score:	0.537
Position:	247	Score:	0.537
Position:	248	Score:	0.51
Position:	249	Score:	0.538
Position:	250	Score:	0.538
Position:	251	Score:	0.538
Position:	252	Score:	0.506
Position:	253	Score:	0.468
Position:	254	Score:	0.495
Position:	255	Score:	0.468
Position:	256	Score:	0.468
Position:	257	Score:	0.507
Position:	258	Score:	0.441
Position:	259	Score:	0.398
Position:	260	Score:	0.437
Position:	261	Score:	0.442
Position:	262	Score:	0.48
Position:	263	Score:	0.448
Position:	264	Score:	0.448
Position:	265	Score:	0.41
Position:	266	Score:	0.431
Position:	267	Score:	0.431
Position:	268	Score:	0.526
Position:	269	Score:	0.48
Position:	270	Score:	0.442
Position:	271	Score:	0.481
Position:	272	Score:	0.538
Position:	273	Score:	0.59
Position:	274	Score:	0.59
Position:	275	Score:	0.581
Position:	276	Score:	0.672	(max)
Position:	277	Score:	0.615
Position:	278	Score:	0.583
Position:	279	Score:	0.616
Position:	280	Score:	0.572
Position:	281	Score:	0.481
Position:	282	Score:	0.425
Position:	283	Score:	0.458
Position:	284	Score:	0.442
Position:	285	Score:	0.451
Position:	286	Score:	0.452
Position:	287	Score:	0.484
Position:	288	Score:	0.451
Position:	289	Score:	0.456
Position:	290	Score:	0.49
Position:	291	Score:	0.457
Position:	292	Score:	0.462
Position:	293	Score:	0.388
Position:	294	Score:	0.367
Position:	295	Score:	0.327
Position:	296	Score:	0.362
Position:	297	Score:	0.396
Position:	298	Score:	0.358
Position:	299	Score:	0.347
Position:	300	Score:	0.347
Position:	301	Score:	0.309
Position:	302	Score:	0.404
Position:	303	Score:	0.391
Position:	304	Score:	0.384
Position:	305	Score:	0.305
Position:	306	Score:	0.302
Position:	307	Score:	0.341
Position:	308	Score:	0.317
Position:	309	Score:	0.305
Position:	310	Score:	0.3
Position:	311	Score:	0.238
Position:	312	Score:	0.168	(min)
Position:	313	Score:	0.204
Position:	314	Score:	0.216
Position:	315	Score:	0.251
Position:	316	Score:	0.212
Position:	317	Score:	0.24
Position:	318	Score:	0.252
Position:	319	Score:	0.252
Position:	320	Score:	0.309
Position:	321	Score:	0.347
Position:	322	Score:	0.311
Position:	323	Score:	0.377
Position:	324	Score:	0.4
Position:	325	Score:	0.388
Position:	326	Score:	0.388
Position:	327	Score:	0.415
Position:	328	Score:	0.447
Position:	329	Score:	0.357
Position:	330	Score:	0.319
Position:	331	Score:	0.331
Position:	332	Score:	0.364
Position:	333	Score:	0.341
Position:	334	Score:	0.388
Position:	335	Score:	0.356
Position:	336	Score:	0.423
Position:	337	Score:	0.4
Position:	338	Score:	0.438
Position:	339	Score:	0.438
Position:	340	Score:	0.426
Position:	341	Score:	0.354
Position:	342	Score:	0.353
Position:	343	Score:	0.346
Position:	344	Score:	0.346
Position:	345	Score:	0.328
Position:	346	Score:	0.325
Position:	347	Score:	0.364
Position:	348	Score:	0.373
Position:	349	Score:	0.423
Position:	350	Score:	0.495
Position:	351	Score:	0.495
Position:	352	Score:	0.468
Position:	353	Score:	0.538
Position:	354	Score:	0.551
Position:	355	Score:	0.551
Position:	356	Score:	0.496
Position:	357	Score:	0.496
Position:	358	Score:	0.481
Position:	359	Score:	0.406
Position:	360	Score:	0.341
Position:	361	Score:	0.374
Position:	362	Score:	0.342
Position:	363	Score:	0.342
Position:	364	Score:	0.369
Position:	365	Score:	0.341
Position:	366	Score:	0.364
Position:	367	Score:	0.364
Position:	368	Score:	0.374
Position:	369	Score:	0.374
Position:	370	Score:	0.431
Position:	371	Score:	0.421
Position:	372	Score:	0.358
Position:	373	Score:	0.398
Position:	374	Score:	0.441
Position:	375	Score:	0.447
Position:	376	Score:	0.451
Position:	377	Score:	0.421
Position:	378	Score:	0.486
Position:	379	Score:	0.4
Position:	380	Score:	0.4
Position:	381	Score:	0.373
Position:	382	Score:	0.301
Position:	383	Score:	0.33
Position:	384	Score:	0.296
Position:	385	Score:	0.347
Position:	386	Score:	0.438
Position:	387	Score:	0.438
Position:	388	Score:	0.458
Position:	389	Score:	0.438
Position:	390	Score:	0.462
Position:	391	Score:	0.49
Position:	392	Score:	0.489
Position:	393	Score:	0.579
Position:	394	Score:	0.525
Position:	395	Score:	0.525
Position:	396	Score:	0.494
Position:	397	Score:	0.504
Position:	398	Score:	0.533
Position:	399	Score:	0.543
Position:	400	Score:	0.598
Position:	401	Score:	0.61
Position:	402	Score:	0.585
Position:	403	Score:	0.627
Position:	404	Score:	0.556
Position:	405	Score:	0.521
Position:	406	Score:	0.511
Position:	407	Score:	0.505
Position:	408	Score:	0.504
Position:	409	Score:	0.426
Position:	410	Score:	0.381
Position:	411	Score:	0.34
Position:	412	Score:	0.309
Position:	413	Score:	0.323
Position:	414	Score:	0.362
Position:	415	Score:	0.437
Position:	416	Score:	0.437
Position:	417	Score:	0.428
Position:	418	Score:	0.428
Position:	419	Score:	0.43
Position:	420	Score:	0.394
Position:	421	Score:	0.449
Position:	422	Score:	0.435
Position:	423	Score:	0.431
Position:	424	Score:	0.365
Position:	425	Score:	0.342
Position:	426	Score:	0.385
Position:	427	Score:	0.409
Position:	428	Score:	0.407
Position:	429	Score:	0.423
Position:	430	Score:	0.423
Position:	431	Score:	0.438
Position:	432	Score:	0.438
Position:	433	Score:	0.432
Position:	434	Score:	0.456}
