# Supplementary material for: Deciphering the molecular mechanisms of FET fusion oncoprotein–DNA hollow co-condensates
Source: Nat Commun. 2025 Nov 7;16:9823. doi: 10.1038/s41467-025-65069-4 (PMC12594852; doi:10.1038/s41467-025-65069-4)
Supplement: Supplementary file 11 — Source data [file 41467_2025_65069_MOESM11_ESM.zip › Source_Data_20250927/Supplementary_Fig_5/Supplementary_Fig_5b.xlsx]

## Sheet: Sheet1
FUSERG		9YS		ERG								FUSERG		ERG
no DNA	4x GGAA	no DNA	4x GGAA	no DNA	4x GGAA							no DNA		no DNA		Supplementary Fig. 5b
41.695	104.308	82.074	76.982	84.979	39							41.695		84.979
43.828	102.819	96.197	69.497	44	44.73							43.828		44
40.592	115.014	92.604	75.302	69.783	46.099							40.592		69.783
33.88	104.75	81.956	73.354	74.167	50.833							33.88		74.167
38.915	104.555	91.333	75.996	69.667	41.167							38.915		69.667
30.636	112.192	82.714	69.762	54.75	43.115							30.636		54.75
34.097	103.936	100.653	75.189	76.5	45.13							34.097		76.5
42.344	81.18	91.314	79.592	70.926	39.5							42.344		70.926
33.29	121.769	99.569	60.989	44	52.594							33.29		44
43.954	117.529	89.309	72.819	60.462	56.065							43.954		60.462
30.917	98.875	94.409	59.293	59.214	58.286							30.917		59.214
39.468	104.662	90.101	76.361	48.5	44.385							39.468		48.5
37.314	110.335	98.132	71.111	57.636	54.14							37.314		57.636
49.278	94.589	88.824	76.465	70.379	47.333							49.278		70.379
39.391	120.7	97.216	76.022	78.85	46.534							39.391		78.85
30	107.543	81.931	80.576	78.81	40.222							30		78.81
42.269	109.013	81.429	69.856	73.472	37							42.269		73.472
35.479	120.217	92.22	70.182	70.2	45.971							35.479		70.2
30	121.635	97.408	76.262	50.6	49.091							30		50.6
30	113.895	79.74	74.07	75	43.1							30		75
41.002	114.521	95.31	49.74	50.286	50.383							41.002		50.286
44.775	102.732	94.756	56.66	84.781	37							44.775		84.781
39.457	85.81	75.875	77.229	81.438	51.828							39.457		81.438
36.348	101.731	110.376	76.227	51.625	39.269							36.348		51.625
42.189	118.039	89.268	68.593	44.25	45.771							42.189		44.25
41.192	117.99	98.347	74.359	49.25	42.8							41.192		49.25
33.589	104.53	81.106	77.281	58.2	47.72							33.589		58.2
39.7	89.726	82.446	46.885	113.015	37							39.7		113.015
43.965	104.018	85.661	61	75.379	52.248							43.965		75.379
41.433	109.726	109.381	74.736	74.967	52.73							41.433		74.967
36.774	112.037	88.281	76.978	78.111	47.684							36.774		78.111
36.447	95.451	78.293	66.607	54.125	46.171							36.447		54.125
47.004	105.106	92.28	76.333	48	39.042							47.004		48
34.18	113.985	76.048	72.589	44	46.592							34.18		44
41.226	120.326	82.408	75.014	71	49.461							41.226		71
38.662	102.031	78.02	75.658	77.971	57.065							38.662		77.971
35.217	115.747	85.291	75.52	73.167	43.545							35.217		73.167
38.169	111.429	83.155	75.939	96.782	45.113							38.169		96.782
40.828	108.713	109.66	72.688	94.066	43.263							40.828		94.066
46.146	116.514	95.182	53.633	46.333	39.286							46.146		46.333
47.377	125.341	106.837	68.618	44	48.395							47.377		44
34.851	121.229	102.944	65.217	70.682	45.175							34.851		70.682
42.679	121.507	90.879	60.291	72.476	45.308							42.679		72.476
41.568	111.959	93.231	70.879	55.833	38							41.568		55.833
34.6	100.406	111.405	70.906	48.733	44.136							34.6		48.733
49.217	116.415	78.667	71.783	80.2	36							49.217		80.2
38.666	117.953	102.412	74.239	78.581	46.934							38.666		78.581
32.143	115.423	97.319	74.588	55.444	38.583							32.143		55.444
41.67	108.793	116.29	77.516	84.486	40.333							41.67		84.486
51.948	112.829	75.9	68.979	54.625	49.317							51.948		54.625
37.598	124.863	97.875	80.92	68.857	51.591							37.598		68.857
48.034	119.825	87.371	78.351	51.6	52.633							48.034		51.6
38.518	121.041	96.538	53.053	59.9	38.143							38.518		59.9
38.132	121.731	76.667	76.844	61.643	47.082							38.132		61.643
32.72	111.479	89.105	73.474	77.129	51.429							32.72		77.129
34.705	112.866	102.064	69.48	98.947	47.556							34.705		98.947
37.178	90.615	86.424	68.124	43	51.45							37.178		43
40.974	103.383	107.152	62.531	67.375	53.316							40.974		67.375
41.208	119.08	103.807	81.774	71.1	53.233							41.208		71.1
53.425	102.87	82.627	69.025	83.864	37							53.425		83.864
39.326	88.87	92.171	59.329	58.929	51.691							39.326		58.929
40.031	122.852	94.5	67.048	47.714	49.045							40.031		47.714
45.841	112.769	92.024	74.211	46.5	46.388							45.841		46.5
33.311	112.276	71.896	76.349	61.667	49.66							33.311		61.667
40.803	122.271	97.329	82.743	53.333	50.522							40.803		53.333
41.638	114.509	85.862	74.574	71.462	50.103							41.638		71.462
47.442	106.105	94.678	75.663	49.5	51							47.442		49.5
47.064	109.64	112.78	83.477	61	46.281							47.064		61
42.42	92.022	74.075	70.727	45	51.389							42.42		45
43.399	107.991	95.795	82.964	72.258	52.242							43.399		72.258
40.265	110.918	105.919	78.268	49.667	55.375							40.265		49.667
33	102.693	75.825	71.282	45.25	51.794							33		45.25
30	119.201	110.986	74.48	77.967	43.647							30		77.967
46.641	116.748	79.475	59.129	66.545	47.378							46.641		66.545
54.737	120.256	105.876	76.206	48	48.224							54.737		48
42.864	116.102	108.261	73.423	45	39.556							42.864		45
42.63	107.246	92.117	76.692	89.101	37.75							42.63		89.101
47.423	119.867	99.52	51	94.617	38.571							47.423		94.617
35.646	104.345	106.862	53.525	50.6	51.268							35.646		50.6
34.622	92.222	102.163	73.838	96.143	49.031							34.622		96.143
50.113	126.827	74.825	82.295	58.786	50.745							50.113		58.786
41.845	89.061	78.347	76.396	72.083	40.2							41.845		72.083
51.202	89.493	76.455	83.974	46	54.789							51.202		46
38.731	90.043	90.273	73.358	43.5	50.582							38.731		43.5
49.138	114.492	105.088	77.796	56.273	37							49.138		56.273
40.932	122.021	84.783	77.189	57.846	51.629							40.932		57.846
41.323	110.009	84.473	75.292	77.367	54.235							41.323		77.367
36.067	110.503	92.681	77.167	66.435	37							36.067		66.435
30.571	121.906	99.175	73.684	68.5	46.231							30.571		68.5
47.811	125.113	103.275	68.857	87.216	50							47.811		87.216
43.217	128.843	83.404	65.844	56.5	37							43.217		56.5
42.048	98.43	91.153	77.079	48.714	44.036							42.048		48.714
42.942	103.051	84.95	63.558	71.158	46.357							42.942		71.158
45.172	120.3	93.099	68.807	80.414	36							45.172		80.414
36.805	119.623	103.293	70.018	68.471	38.828							36.805		68.471
34.29	123.242	79.343	80.25	55.308	60.755							34.29		55.308
31.955	114.126	87.475	76.759	49.667	43							31.955		49.667
40.631	118.758	77.721	80.955	54.571	36							40.631		54.571
40.494	113.204		58.556	43	43.917							40.494		43
37.417	116.847		74.587	73.96	55.42							37.417		73.96
37.674	95.871		76.483	66.25	38.917							37.674		66.25
38.534	109.475		74.697	92.887	40.167							38.534		92.887
34.568	118.397		82.52	68.5	41.727							34.568		68.5
44.966	108.341		48.955	78.667	56.318							44.966		78.667
30	113.388		74.491	118.317	54.361							30		118.317
42.787	124.069		69.519	43	52.968							42.787		43
43.224	125.181		69.294	85.175	45.231							43.224		85.175
46.742	116.173		73.1	53.429	38.091							46.742		53.429
47.794	113.005		81.648	52.429	59.319							47.794		52.429
43.874	92.967		51.897	54.375	42.938							43.874		54.375
45.477	120.405		68.721	58.154	47.479							45.477		58.154
38.737	120.847		82.637	58.667	47.5							38.737		58.667
35.157	117.452		75.61	44	39							35.157		44
43.966	87.899		79.135	91.37	45.255							43.966		91.37
41.543	116.146		77.551	53.429	37.4							41.543		53.429
42.323	105.5		81.64	54.5	51.043							42.323		54.5
30.4	103.252		50.6	85.368	38.167							30.4		85.368
30	93.116		74.996	77.057	47.941							30		77.057
30	118.173		76.737	89.286	53.386							30		89.286
36.692	115.482		72.044	62.6	52.451							36.692		62.6
44.029	118.944		84.671	56.286	60.598							44.029		56.286
43.15	109.162		75.951	51.2	50.341							43.15		51.2
48.854	119.059		63.554	63.429	46.452							48.854		63.429
41.646	114.843		81.669	75.097	43.133							41.646		75.097
55.353	118.341		58.631	62.722	52.619							55.353		62.722
39.433	108.504		74.841	110.179	43.308							39.433		110.179
44.101	103.446		77.422	93.137	41.735							44.101		93.137
40.83	81.867		79.668	87.795	36							40.83		87.795
52.966	128.871		61.405	60.158	47.727							52.966		60.158
34.233	118.453		77.171	74.286	51.444							34.233		74.286
48.378	116.288		73.779	57.929	53.481							48.378		57.929
42.19	126.789		77.575	66.87	36							42.19		66.87
32.278	113.226		63.39	52.375	48.39							32.278		52.375
41.047	124.962		78.102	45	56.726							41.047		45
47.138	123.5		79.771	88.979	41.5							47.138		88.979
34.936	111.444		66.203	60.375	43.107							34.936		60.375
41.127	104.988		79.158	73.862	48.333							41.127		73.862
34.511	121.551		76.978	82.906	46.263							34.511		82.906
41.407	124.449		76.089	59.545	50.817							41.407		59.545
34.391	100.857		51.146	71.955	51.267							34.391		71.955
59.643	89.067		78.268	50.667	41.111							59.643		50.667
47.643	131.888		71.609	77.697	51.033							47.643		77.697
42.216	105.594		62.26	50.667	44.289							42.216		50.667
43.176	131.102		69.714	91	58.367							43.176		91
50.946	124.691		75.418	71.156	53.148							50.946		71.156
44.976	125.039		79.653	43	42.769							44.976		43
34.108	129.254		65.782	50.6	54.545							34.108		50.6
44.343	93.273		77.178	84.512	36							44.343		84.512
42.941	122.07		81.964	65.739	37							42.941		65.739
39.857	122.613		79.185	48.571	53.946							39.857		48.571
46.754	111.514		73.917	87.52	52.478							46.754		87.52
45.857	126.857		78.245	56.4	39.333							45.857		56.4
58.165	126.519		67.472	48.667	45.088							58.165		48.667
53.253	120.623			46.5	60.426							53.253		46.5
38.444	109.476			60.083	37							38.444		60.083
43.686	115.556			47.333	40.632							43.686		47.333
38.895	114.526			51.75	45.288							38.895		51.75
45.865	128.092			78.3	54.136							45.865		78.3
34.094	128.5			62.733	59.505							34.094		62.733
58.128	121.354			84.344	39.84							58.128		84.344
42.789	124.749			44	43							42.789		44
42.44	127.711			83.529	49.744							42.44		83.529
40.762	122.802			61.733	49.667							40.762		61.733
43.078	118.279			51.2	47.526							43.078		51.2
57.402	115.444			87.4	45.84							57.402		87.4
39.991	112.702			70.208	53.475							39.991		70.208
41.297	121.897			78.552	57.515							41.297		78.552
42.741	93.235			58.294	51.828							42.741		58.294
39.038	125.74			59.5	58.194							39.038		59.5
58.126	108.404			75.581	55.908							58.126		75.581
44.199	115.293			63.222	49.789							44.199		63.222
46.654	109.814			53	50.737							46.654		53
47.673	119.687				46.418							47.673
33.154	124.159				38							33.154
36.253	130.179				42.146							36.253
39.937	101.933				42.148							39.937
47.339	124.626				49.839							47.339
59.513	128.454				50.952							59.513
38.129	100.797				47.303							38.129
39.138	114.056				59.333							39.138
40.821	122.183				59.424							40.821
37.351	116.021				61.931							37.351
33.971	119.129				47.25							33.971
51.466	129.331				54.234							51.466
44.507	129.392				41.182							44.507
41.122	126.687				37							41.122
48.906	136.204				45.179							48.906
52.177	132.091				46.778							52.177
58.826	127.843				40.862							58.826
30.714	101.444				45.778							30.714
47.869	117.042				41.312							47.869
48.275	124.162				52.138							48.275
42.667	129.634											42.667
45.279	119.149											45.279
38.518	112.182											38.518
48.46	127.66											48.46
42.403	130.068											42.403
59.079	103.633											59.079
45.621	103.414											45.621
45.907	98.442											45.907
37	126.179											37
39.934	129.369											39.934
41.013	97.449											41.013
33.458	123.917											33.458
33.5	116.578											33.5
46.188	125.346											46.188
30.667	131.405											30.667
39.124	115.75											39.124
34.711	127.286											34.711
54.361	124.497											54.361
33.042	128.191											33.042
58.525	94.295											58.525
32.294	128.987											32.294
55.99	111.221											55.99
43.667	128.132											43.667
69.618	128.542											69.618
53.603	129.534											53.603
33.094	95.971											33.094
40.077	126.066											40.077
39.74	125.238											39.74
44.468	118.546											44.468
38.703	119.286											38.703
43.919	132.805											43.919
39.923	123.99											39.923
34.194	135.575											34.194
57.653	121.291											57.653
41.084	127.511											41.084
38.359	121.563											38.359
56.207	97.765											56.207
39.08	103.196											39.08
51.635	130.275											51.635
37.373	109.497											37.373
39.184	122.199											39.184
39.284	134.225											39.284
44.303	126.732											44.303
40.67	131.349											40.67
49.207	120.568											49.207
67.775	132.653											67.775
45.396	93.692											45.396
54.907	134.069											54.907
60.742	120.254											60.742
47.315	129.019											47.315
51.355	125.441											51.355
45.867	127.183											45.867
58.191	110.112											58.191
36.275	94.032											36.275
40.314	125.875											40.314
41.702	134.982											41.702
38.971	129.156											38.971
46.005	122.317											46.005
34.533	118.52											34.533
52.158	132.463											52.158
49.218	134.684											49.218
36	123.996											36
45.924	115.095											45.924
57.705	96.178											57.705
36.651	127.441											36.651
34.581	92.458											34.581
36.237	125.961											36.237
32	129.157											32
45.462	123.286											45.462
34.537	127.582											34.537
30	120.106											30
45.209	106.171											45.209
47.419	127.866											47.419
61.059	120.505											61.059
34.1	122.268											34.1
41.793	127.323											41.793
40.353	125.847											40.353
39.548	126.052											39.548
36.604	116.364											36.604
44.497	121.487											44.497
59.549	126.831											59.549
36.2	127.41											36.2
49.908	124.255											49.908
49.479	128.574											49.479
33.571	130.211											33.571
34.69	133.033											34.69
52.556	98.781											52.556
39.042	121.019											39.042
44.361	133.307											44.361
43.516	123.302											43.516
32.786	134.892											32.786
41.918	117.287											41.918
43.404	115.808											43.404
50.812	134.382											50.812
47.734	128.684											47.734
42.847	134.908											42.847
32.633	124.776											32.633
32.556	87.089											32.556
36.438	128.249											36.438
36.482	127.959											36.482
38.484	124.269											38.484
54.956	111.659											54.956
51.15	118.729											51.15
56.97	121.037											56.97
51.37	99.964											51.37
45.463	131.357											45.463
39.225	118.264											39.225
52.392	129.812											52.392
33.125	125.832											33.125
66.865	123.391											66.865
40.6	120.811											40.6
45.113	122.503											45.113
35.8	130.847											35.8
35.24	130.319											35.24
52.296	89.907											52.296
30	118.878											30
47.107	108.782											47.107
39.71	120.982											39.71
47.409	127.573											47.409
34.31	92.667											34.31
33.067	126.928											33.067
36.476	110.542											36.476
36.554	129.181											36.554
42.048	119.018											42.048
61.002	132.054											61.002
39.806	97.868											39.806
45.975	125.858											45.975
44.019	120.993											44.019
49.75	133.25											49.75
30.6	114.664											30.6
46.179	118.067											46.179
43.293	121.571											43.293
46.597	111.276											46.597
42.994	129.303											42.994
40.662	124.627											40.662
55.248	123.147											55.248
39.784	99.488											39.784
38.948	117.677											38.948
49.377	110.074											49.377
31.773	125.541											31.773
35.232	93.246											35.232
49.654	117.392											49.654
30.6	113.917											30.6
57.12	128.449											57.12
40.145	110.992											40.145
47.831	124.173											47.831
39.701	124.131											39.701
52.851	112.566											52.851
48.056	103.91											48.056
55.289	91.889											55.289
68.068	130.74											68.068
33.848	119.957											33.848
51.866	124.863											51.866
44.927	126.891											44.927
57.154	93.377											57.154
30	118.446											30
58.813	116.513											58.813
42.733	124.425											42.733
53.401	129.209											53.401
67.9	125.316											67.9
31	127.638											31
30	108.716											30
30	123.133											30
40.255	126.669											40.255
41.695	129.161											41.695
43.828	127.23											43.828
40.592	116.744											40.592
33.88	115.258											33.88
38.915	121.36											38.915
34.097	127.412											34.097
42.344	91.98											42.344
33.29	134.588											33.29
43.954	128.759											43.954
39.468	124.346											39.468
37.314	116.986											37.314
49.278	130.928											49.278
39.391	124.273											39.391
42.269	127.616											42.269
35.479	102.145											35.479
41.002	129.859											41.002
44.775	118.977											44.775
39.457	127.39											39.457
36.348	111.101											36.348
42.189	123.737											42.189
41.192	112.371											41.192
33.589	118.427											33.589
39.7	92.3											39.7
43.965	126.453											43.965
41.433	107.198											41.433
36.774	133.197											36.774
36.447	130.839											36.447
47.004	124.526											47.004
34.18	129.441											34.18
41.226	127.409											41.226
38.662	130.957											38.662
35.217	118.787											35.217
38.169	131.465											38.169
40.828	107.438											40.828
46.146	101.225											46.146
47.377	122.972											47.377
34.851	119.219											34.851
42.679	121.047											42.679
41.568	127.508											41.568
34.6	114.794											34.6
49.217	109.393											49.217
38.666	118.605											38.666
32.143	121.46											32.143
41.67												41.67
51.948												51.948
37.598												37.598
48.034												48.034
38.518												38.518
38.132												38.132
32.72												32.72
34.705												34.705
37.178												37.178
40.974												40.974
41.208												41.208
53.425												53.425
39.326												39.326
40.031												40.031
45.841												45.841
33.311												33.311
40.803												40.803
41.638												41.638
47.442												47.442
47.064												47.064
42.42												42.42
43.399												43.399
40.265												40.265
33												33
46.641												46.641
54.737												54.737
42.864												42.864
42.63												42.63
47.423												47.423
35.646												35.646
34.622												34.622
50.113												50.113
41.845												41.845
51.202												51.202
38.731												38.731
49.138												49.138
40.932												40.932
41.323												41.323
36.067												36.067
47.811												47.811
43.217												43.217
42.048												42.048
42.942												42.942
45.172												45.172
36.805												36.805
34.29												34.29
40.631												40.631
40.494												40.494
37.417												37.417
37.674												37.674
38.534												38.534
44.966												44.966
42.787												42.787
43.224												43.224
46.742												46.742
47.794												47.794
43.874												43.874
45.477												45.477
38.737												38.737
35.157												35.157
43.966												43.966
41.543												41.543
42.323												42.323
36.692												36.692
44.029												44.029
43.15												43.15
48.854												48.854
41.646												41.646
55.353												55.353
39.433												39.433
44.101												44.101
40.83												40.83
52.966												52.966
34.233												34.233
48.378												48.378
42.19												42.19
41.047												41.047
47.138												47.138
34.936												34.936
41.127												41.127
34.511												34.511
41.407												41.407
34.391												34.391
59.643												59.643
47.643												47.643
42.216												42.216
43.176												43.176
50.946												50.946
44.976												44.976
34.108												34.108
44.343												44.343
42.941												42.941
39.857												39.857
46.754												46.754
45.857												45.857
58.165												58.165
53.253												53.253
38.444												38.444
43.686												43.686
38.895												38.895
45.865												45.865
58.128												58.128
42.789												42.789
42.44												42.44
40.762												40.762
43.078												43.078
57.402												57.402
39.991												39.991
41.297												41.297
42.741												42.741
39.038												39.038
58.126												58.126
44.199												44.199
46.654												46.654
47.673												47.673
36.253												36.253
39.937												39.937
47.339												47.339
59.513												59.513
38.129												38.129
39.138												39.138
40.821												40.821
37.351												37.351
51.466												51.466
44.507												44.507
41.122												41.122
48.906												48.906
52.177												52.177
58.826												58.826
47.869												47.869
48.275												48.275
42.667												42.667
45.279												45.279
38.518												38.518
48.46												48.46
42.403												42.403
59.079												59.079
45.621												45.621
45.907												45.907
37												37
39.934												39.934
41.013												41.013
46.188												46.188
39.124												39.124
54.361												54.361
33.042												33.042
58.525												58.525
55.99												55.99
43.667												43.667
69.618												69.618
53.603												53.603
40.077												40.077
39.74												39.74
44.468												44.468
38.703												38.703
43.919												43.919
39.923												39.923
57.653												57.653
41.084												41.084
38.359												38.359
56.207												56.207
39.08												39.08
51.635												51.635
37.373												37.373
39.184												39.184
39.284												39.284
44.303												44.303
40.67												40.67
49.207												49.207
67.775												67.775
45.396												45.396
54.907												54.907
60.742												60.742
47.315												47.315
51.355												51.355
45.867												45.867
58.191												58.191
36.275												36.275
40.314												40.314
41.702												41.702
38.971												38.971
46.005												46.005
52.158												52.158
49.218												49.218
45.924												45.924
57.705												57.705
36.651												36.651
36.237												36.237
45.462												45.462
34.537												34.537
45.209												45.209
47.419												47.419
61.059												61.059
41.793												41.793
40.353												40.353
39.548												39.548
36.604												36.604
44.497												44.497
59.549												59.549
36.2												36.2
49.908												49.908
49.479												49.479
52.556												52.556
39.042												39.042
44.361												44.361
43.516												43.516
41.918												41.918
43.404												43.404
50.812												50.812
47.734												47.734
42.847												42.847
36.438												36.438
36.482												36.482
38.484												38.484
54.956												54.956
51.15												51.15
56.97												56.97
51.37												51.37
45.463												45.463
39.225												39.225
52.392												52.392
66.865												66.865
40.6												40.6
45.113												45.113
35.8												35.8
52.296												52.296
47.107												47.107
39.71												39.71
47.409												47.409
36.476												36.476
36.554												36.554
42.048												42.048
61.002												61.002
39.806												39.806
45.975												45.975
44.019												44.019
49.75												49.75
46.179												46.179
43.293												43.293
46.597												46.597
42.994												42.994
40.662												40.662
55.248												55.248
39.784												39.784
38.948												38.948
49.377												49.377
35.232												35.232
49.654												49.654
57.12												57.12
40.145												40.145
47.831												47.831
39.701												39.701
52.851												52.851
48.056												48.056
55.289												55.289
68.068												68.068
51.866												51.866
44.927												44.927
57.154												57.154
58.813												58.813
42.733												42.733
53.401												53.401
67.9												67.9
40.255												40.255
